# Supplementary material for: Metabolomic Profiling Reveals Geographical Origin, Tissue-Specific Specialization, and Environmental Plasticity in Secondary Metabolism of Dendrobium officinale
Source: Metabolites. 2026 Apr 20;16(4):279. doi: 10.3390/metabo16040279 (PMC13118056; doi:10.3390/metabo16040279)
Supplement: Supplementary file 1 [file metabolites-16-00279-s001.zip › Table S1.xlsx]

## Sheet: annot
id	LDcGN(out)	LDcGN(in)	LDcLS	LDcDX	sDcGN(out)	sDcGN(in)	sDcLS	sDcDX	sDcGN(defoliation)	sDcDX(defoliation)	MS2 name	MS2 score	CAS	formula	molecular weight	rt	mz	type	HMDB	SuperClass	Class	Sub Class	Class-final	C_ID	Pathway	KEGG_B_class	KEGG_A_class	A	B	C	D	D_desc	inchi	inchikey
NEG00001	3.76419e+06	5.9569e+06	3.69516e+06	5.73948e+06	8.75906e+06	8.3321e+06	6.99488e+06	9.8977e+06	8.11237e+06	8.35758e+06	Mesylate	1	75-75-2	CH4O3S	96.106	491.693	94.9805	forward	HMDB0240280	Organic compounds	Organic acids and derivatives	Organic sulfonic acids and derivatives	Organic acids and derivatives	-	-	-	-	-	-	-	-	-	-	-
NEG00002	6.81299e+08	6.53191e+08	6.48802e+08	7.48335e+08	6.45643e+08	7.33243e+08	7.99985e+08	7.76469e+08	8.64702e+08	8.61086e+08	Palmitic acid	0.999773	57-10-3	C16H32O2	256.424	504.021	255.233	forward	HMDB0000220	Lipids and lipid-like molecules	Fatty Acyls	Fatty acids and conjugates	Lipids and lipid-like molecules	C00249	ko01100//Metabolic pathways;ko01040//Biosynthesis of unsaturated fatty acids;ko00061//Fatty acid biosynthesis;ko00071//Fatty acid degradation;ko00073//Cutin, suberine and wax biosynthesis;ko00062//Fatty acid elongation;ko01212//Fatty acid metabolism	Global and overview maps;Lipid metabolism	Metabolism	Lipids	Fatty acids	Saturated fatty acids	C00249	Palmitic acid (16:0)	InChI=1S/C16H32O2/c1-2-3-4-5-6-7-8-9-10-11-12-13-14-15-16(17)18/h2-15H2,1H3,(H,17,18)	IPCSVZSSVZVIGE-UHFFFAOYSA-N
NEG00003	3.69131e+07	6.62377e+07	7.4329e+07	7.84959e+07	2.57807e+07	4.18704e+07	4.68462e+07	5.08824e+07	4.99342e+07	8.03888e+07	Pentadecanoic acid	0.999476	1002-84-2	C15H30O2	242.225	474.603	241.217	forward	HMDB0000826	Lipids and lipid-like molecules	Fatty Acyls	Fatty acids and conjugates	Lipids and lipid-like molecules	-	-	-	-	-	-	-	-	-	InChI=1S/C15H30O2/c1-2-3-4-5-6-7-8-9-10-11-12-13-14-15(16)17/h2-14H2,1H3,(H,16,17)	WQEPLUUGTLDZJY-UHFFFAOYSA-N
NEG00004	3.57128e+06	7.14875e+06	8.20414e+06	8.6524e+06	551889	2.26232e+06	3.02432e+06	3.05834e+06	1.04619e+06	2.71279e+06	Adenine	0.99928	73-24-5	C5H5N5	135.054	153.874	134.047	forward	HMDB0000034	Organoheterocyclic compounds	Imidazopyrimidines	Purines and purine derivatives	Nucleotide and derivatives	C00147	ko01100//Metabolic pathways;ko00230//Purine metabolism;ko00908//Zeatin biosynthesis	Global and overview maps;Metabolism of terpenoids and polyketides;Nucleotide metabolism	Metabolism	Nucleic acids	Bases	Purines	C00147	Adenine (Ade)	InChI=1S/C5H5N5/c6-4-3-5(9-1-7-3)10-2-8-4/h1-2H,(H3,6,7,8,9,10)	GFFGJBXGBJISGV-UHFFFAOYSA-N
NEG00005	2.58854e+06	1.47126e+06	668047	3.19692e+06	5.75833e+06	4.61573e+06	4.17413e+06	3.53175e+06	6.06802e+06	6.32748e+06	Glycolic acid	0.999202	79-14-1	C2H4O3	76.0514	2.37644	75.0087	forward	HMDB0000115	Organic acids and derivatives	Hydroxy acids and derivatives	-	Organic acids and derivatives	C00160	ko01100//Metabolic pathways;ko01130//Biosynthesis of antibiotics;ko01110//Biosynthesis of secondary metabolites;ko01120//Microbial metabolism in diverse environments;ko01200//Carbon metabolism;ko00630//Glyoxylate and dicarboxylate metabolism	Carbohydrate metabolism;Global and overview maps	Metabolism	-	-	-	-	-	InChI=1S/C2H4O3/c3-1-2(4)5/h3H,1H2,(H,4,5)	AEMRFAOFKBGASW-UHFFFAOYSA-N
NEG00006	1.25675e+07	1.52314e+07	1.66717e+07	1.65022e+07	1.75249e+07	2.01167e+07	1.95438e+07	2.00294e+07	1.70108e+07	1.87202e+07	Palmitelaidic acid	0.998444	10030-73-6	C16H30O2	254.408	462.798	253.217	forward	HMDB0012328	Lipids and lipid-like molecules	Fatty Acyls	Fatty acids and conjugates	Lipids and lipid-like molecules	C08362	ko00061//Fatty acid biosynthesis	Lipid metabolism	Metabolism	Lipids	Fatty acids	Unsaturated fatty acids	C08362	Palmitoleic acid (16:1;9)	InChI=1S/C16H30O2/c1-2-3-4-5-6-7-8-9-10-11-12-13-14-15-16(17)18/h7-8H,2-6,9-15H2,1H3,(H,17,18)/b8-7+	SECPZKHBENQXJG-BQYQJAHWSA-N
NEG00007	3.48307e+06	3.19889e+06	3.79569e+06	2.84884e+06	5.36131e+07	1.61422e+07	2.11885e+07	1.52282e+07	5.08981e+07	4.10994e+07	3,5-Dihydroxybenzoic acid	0.998444	99-10-5	C7H6O4	154.121	212.389	121.029	forward	HMDB0013677	Benzenoids	Benzene and substituted derivatives	Benzoic acids and derivatives	Benzenoids	C00180	ko01100//Metabolic pathways;ko01110//Biosynthesis of secondary metabolites;ko01120//Microbial metabolism in diverse environments;ko01220//Degradation of aromatic compounds;ko00360//Phenylalanine metabolism	Amino acid metabolism;Global and overview maps	Metabolism	-	-	-	-	-	InChI=1S/C7H6O4/c8-5-1-4(7(10)11)2-6(9)3-5/h1-3,8-9H,(H,10,11)	UYEMGAFJOZZIFP-UHFFFAOYSA-N
NEG00008	5.54139e+07	3.6025e+07	4.29003e+07	5.60822e+07	5.59416e+07	5.03597e+07	5.27337e+07	4.95969e+07	5.03421e+07	4.95166e+07	16-Methylheptadecanoic acid	0.998276	2724-58-5	C18H36O2	284.477	564.079	283.264	forward	HMDB0031066	Lipids and lipid-like molecules	Fatty Acyls	Fatty acids and conjugates	Lipids and lipid-like molecules	-	-	-	-	-	-	-	-	-	InChI=1S/C18H36O2/c1-17(2)15-13-11-9-7-5-3-4-6-8-10-12-14-16-18(19)20/h17H,3-16H2,1-2H3,(H,19,20)	XDOFQFKRPWOURC-UHFFFAOYSA-N
NEG00009	2.37566e+08	2.25092e+08	3.19082e+08	2.98491e+08	1.42957e+08	1.56046e+08	1.86484e+08	2.21707e+08	9.88121e+07	1.59279e+08	Maleic acid	0.997406	110-16-7	C4H4O4	116.011	27.0269	115.004	forward	HMDB0000176	Organic acids and derivatives	Carboxylic acids and derivatives	-	Organic acids and derivatives	C01384	ko01120//Microbial metabolism in diverse environments;ko00350//Tyrosine metabolism;ko00760//Nicotinate and nicotinamide metabolism;ko00650//Butanoate metabolism	Amino acid metabolism;Carbohydrate metabolism;Global and overview maps;Metabolism of cofactors and vitamins	Metabolism	-	-	-	-	-	InChI=1S/C4H4O4/c5-3(6)1-2-4(7)8/h1-2H,(H,5,6)(H,7,8)/b2-1-	VZCYOOQTPOCHFL-UPHRSURJSA-N
NEG00010	5.38905e+06	4.962e+06	5.56954e+06	5.97936e+06	4.32341e+06	4.12771e+06	4.54127e+06	5.35179e+06	3.42015e+06	4.16977e+06	Fumaric acid	0.996761	110-17-8	C4H4O4	116.072	663.574	115.004	forward	HMDB0000134	Organic acids and derivatives	Carboxylic acids and derivatives	Dicarboxylic acids and derivatives	Organic acids and derivatives	C00122	ko01100//Metabolic pathways;ko01130//Biosynthesis of antibiotics;ko01110//Biosynthesis of secondary metabolites;ko01120//Microbial metabolism in diverse environments;ko01200//Carbon metabolism;ko01220//Degradation of aromatic compounds;ko00350//Tyrosine metabolism;ko00020//Citrate cycle (TCA cycle);ko00250//Alanine, aspartate and glutamate metabolism;ko00620//Pyruvate metabolism;ko00760//Nicotina…	Amino acid metabolism;Carbohydrate metabolism;Energy metabolism;Global and overview maps;Metabolism of cofactors and vitamins	Metabolism	-	-	-	-	-	InChI=1S/C4H4O4/c5-3(6)1-2-4(7)8/h1-2H,(H,5,6)(H,7,8)/b2-1+	VZCYOOQTPOCHFL-OWOJBTEDSA-N
NEG00011	1.011e+08	9.51154e+07	1.2315e+08	1.62815e+08	1.43233e+08	1.98859e+08	1.80823e+08	1.88521e+08	1.7734e+08	2.19689e+08	Octadec-9-enoic Acid	0.996531	2027-47-6	C18H34O2	282.468	514.152	281.248	forward	HMDB0062703	Lipids and lipid-like molecules	Fatty Acyls	Fatty acids and conjugates	Lipids and lipid-like molecules	C00712	ko01040//Biosynthesis of unsaturated fatty acids;ko00061//Fatty acid biosynthesis;ko00073//Cutin, suberine and wax biosynthesis	Lipid metabolism	Metabolism	Lipids	Fatty acids	Unsaturated fatty acids	C00712	Oleic acid (18:1;9)	InChI=1S/C29H49O12P/c1-2-3-4-5-6-7-8-9-10-11-12-13-14-15-16-17-18-19-23(31)39-20-22(30)21-40-42(37,38)41-29-27(35)25(33)24(32)26(34)28(29)36/h6-7,9-10,12-13,15-16,22,24-30,32-36H,2-5,8,11,14,17-21H2,1H3,(H,37,38)/b7-6-,10-9-,13-12?,16-15-/t22-,24?,25-,26+,27-,28-,29?/m1/s1	LXUGKKVCSTYZFK-NAHQOZSVSA-N
NEG00012	1.37556e+08	1.79223e+08	1.98573e+08	1.77514e+08	8.30857e+07	8.01386e+07	8.70355e+07	1.34119e+08	1.08496e+08	2.46516e+08	Alpha-Linolenic acid	0.995329	463-40-1	C18H30O2	278.43	444.139	277.217	forward	HMDB0001388	Lipids and lipid-like molecules	Fatty Acyls	Lineolic acids and derivatives	Lipids and lipid-like molecules	C06427	ko01100//Metabolic pathways;ko01110//Biosynthesis of secondary metabolites;ko00592//alpha-Linolenic acid metabolism;ko01040//Biosynthesis of unsaturated fatty acids	Global and overview maps;Lipid metabolism	Metabolism	Lipids	Fatty acids	Unsaturated fatty acids	C06427	alpha-Linolenic acid (18:3;9,12,15)	InChI=1S/C18H30O2/c1-2-3-4-5-6-7-8-9-10-11-12-13-14-15-16-17-18(19)20/h3-4,6-7,9-10H,2,5,8,11-17H2,1H3,(H,19,20)/b4-3-,7-6-,10-9-	DTOSIQBPPRVQHS-PDBXOOCHSA-N
NEG00013	3.12186e+07	5.01413e+07	4.96101e+07	5.84606e+07	3.5503e+07	3.521e+07	3.74316e+07	3.98043e+07	3.842e+07	4.44394e+07	Ethyl dodecanoate	0.995008	106-33-2	C14H28O2	228.371	442.795	227.201	forward	HMDB0033788	Lipids and lipid-like molecules	Fatty Acyls	Fatty acid esters	Lipids and lipid-like molecules	-	-	-	-	-	-	-	-	-	InChI=1S/C14H28O2/c1-3-5-6-7-8-9-10-11-12-13-14(15)16-4-2/h3-13H2,1-2H3	MMXKVMNBHPAILY-UHFFFAOYSA-N
NEG00095	7.36543e+06	6.17711e+06	5.45456e+06	3.50675e+06	7.46302e+06	8.5767e+06	4.98572e+06	8.83398e+06	1.14917e+07	1.29631e+07	DL-Dopa	0.463892	63-84-3	C9H11NO4	197.188	568.79	196.062	forward	HMDB0000609	Organic acids and derivatives	Carboxylic acids and derivatives	Amino acids, peptides, and analogues	Amino acids, peptides, and analogues	C00355	ko01100//Metabolic pathways;ko01110//Biosynthesis of secondary metabolites;ko00350//Tyrosine metabolism;ko00950//Isoquinoline alkaloid biosynthesis;ko00965//Betalain biosynthesis	Amino acid metabolism;Biosynthesis of other secondary metabolites;Global and overview maps	Metabolism	Hormones and transmitters	Neurotransmitters	Amino acids	C00355	Dopa	InChI=1S/C5H9NO4/c6-3(5(9)10)1-2-4(7)8/h3H,1-2,6H2,(H,7,8)(H,9,10)/t3-/m1/s1	WHUUTDBJXJRKMK-GSVOUGTGSA-N
NEG00015	3.08898e+06	4.96824e+06	6.65395e+06	3.5238e+06	964869	4.16239e+06	3.32405e+06	2.08954e+06	1.21411e+07	5.90467e+06	Beta-Leucine	0.993425	5699-54-7	C6H13NO2	131.173	58.1063	130.087	forward	HMDB0003640	Organic acids and derivatives	Carboxylic acids and derivatives	Amino acids, peptides, and analogues	Amino acids, peptides, and analogues	-	-	-	-	-	-	-	-	-	InChI=1S/C6H13NO2/c1-4(2)5(7)3-6(8)9/h4-5H,3,7H2,1-2H3,(H,8,9)/t5-/m0/s1	GLUJNGJDHCTUJY-YFKPBYRVSA-N
NEG00016	999705	2.0743e+06	2.37484e+06	2.56618e+06	160826	658751	875594	887423	290897	763252	Adenosine	0.992607	58-61-7	C10H13N5O4	267.241	153.83	266.089	forward	HMDB0000050	Nucleosides, nucleotides, and analogues	Purine nucleosides	HASH(0x1cda538)	Nucleotide and derivatives	C00212	ko01100//Metabolic pathways;ko00230//Purine metabolism	Global and overview maps;Nucleotide metabolism	Metabolism	Nucleic acids	Nucleosides	Ribonucleosides	C00212	Adenosine (A)	InChI=1S/C10H13N5O4/c11-8-5-9(13-2-12-8)15(3-14-5)10-7(18)6(17)4(1-16)19-10/h2-4,6-7,10,16-18H,1H2,(H2,11,12,13)/t4-,6-,7-,10-/m1/s1	OIRDTQYFTABQOQ-KQYNXXCUSA-N
NEG00017	1.38909e+07	8.56846e+07	1.12592e+08	1.31636e+08	5.96534e+06	4.30378e+07	4.66981e+07	8.25898e+07	7.49851e+06	6.61258e+07	(10E,12Z)-(9S)-9-Hydroperoxyoctadeca-10,12-dienoic acid	0.992194	29774-12-7	C18H32O4	312.45	332.113	311.223	forward	HMDB0062434	Lipids and lipid-like molecules	Fatty Acyls	Lineolic acids and derivatives	Lipids and lipid-like molecules	C14827	ko01100//Metabolic pathways;ko00591//Linoleic acid metabolism	Global and overview maps;Lipid metabolism	Metabolism	-	-	-	-	-	InChI=1S/C18H32O4/c1-2-3-4-5-6-8-11-14-17(22-21)15-12-9-7-10-13-16-18(19)20/h6,8,11,14,17,21H,2-5,7,9-10,12-13,15-16H2,1H3,(H,19,20)/b8-6-,14-11+/t17-/m1/s1	JGUNZIWGNMQSBM-UINYOVNOSA-N
NEG00018	9.94538e+06	1.60093e+07	8.44172e+06	1.00381e+07	1.81876e+07	2.36096e+07	1.1508e+07	1.23252e+07	2.15534e+07	1.47034e+07	10E,12Z-Octadecadienoic acid	0.991993	2420-56-6	C18H32O2	280.445	508.316	279.233	forward	HMDB0005048	Lipids and lipid-like molecules	Fatty Acyls	Lineolic acids and derivatives	Lipids and lipid-like molecules	-	-	-	-	-	-	-	-	-	InChI=1S/C18H32O2/c1-2-3-4-5-6-7-8-9-10-11-12-13-14-15-16-17-18(19)20/h7-10H,2-6,11-17H2,1H3,(H,19,20)/b8-7-,10-9+	JBYXPOFIGCOSSB-UQGDGPGGSA-N
NEG00019	7.76773e+06	7.3148e+06	1.01378e+07	9.30924e+06	5.63034e+06	5.86413e+06	6.61064e+06	7.89554e+06	4.03271e+06	6.10956e+06	Glyoxylic acid	0.988114	298-12-4	C2H2O3	74.0355	27.072	72.993	forward	HMDB0000119	Organic acids and derivatives	Carboxylic acids and derivatives	Carboxylic acids	Organic acids and derivatives	C00048	ko01100//Metabolic pathways;ko01130//Biosynthesis of antibiotics;ko01110//Biosynthesis of secondary metabolites;ko01120//Microbial metabolism in diverse environments;ko00230//Purine metabolism;ko01200//Carbon metabolism;ko00260//Glycine, serine and threonine metabolism;ko00630//Glyoxylate and dicarboxylate metabolism;ko00232//Caffeine metabolism;ko00660//C5-Branched dibasic acid metabolism;ko0033…	Amino acid metabolism;Biosynthesis of other secondary metabolites;Carbohydrate metabolism;Global and overview maps;Nucleotide metabolism	Metabolism	Organic acids	Carboxylic acids	2-Oxocarboxylic acids	C00048	Glyoxylate; Oxoacetate	InChI=1S/C2H2O3/c3-1-2(4)5/h1H,(H,4,5)	HHLFWLYXYJOTON-UHFFFAOYSA-N
NEG00020	4.73905e+07	4.4709e+07	5.3244e+07	5.1446e+07	4.25705e+07	3.9525e+07	5.18881e+07	4.61304e+07	3.36026e+07	4.88616e+07	Malic acid	0.987615	6915-15-7	C4H6O5	134.087	663.795	133.014	forward	HMDB0000744	Organic acids and derivatives	Hydroxy acids and derivatives	Beta hydroxy acids and derivatives	Organic acids and derivatives	-	-	-	-	-	-	-	-	-	InChI=1S/C4H6O5/c5-2(4(8)9)1-3(6)7/h2,5H,1H2,(H,6,7)(H,8,9)	BJEPYKJPYRNKOW-UHFFFAOYSA-N
NEG00021	1.0695e+07	9.33983e+06	8.7773e+06	1.00849e+07	1.11476e+07	9.87152e+06	9.90215e+06	1.05443e+07	1.1099e+07	1.04989e+07	Cholesteryl lauric acid	0.982774	1908-11-8	C39H68O2	568.956	379.139	199.17	forward	HMDB0002262	Lipids and lipid-like molecules	Steroids and steroid derivatives	Fatty acids and conjugates	Lipids and lipid-like molecules	C02679	ko01100//Metabolic pathways;ko01130//Biosynthesis of antibiotics;ko00061//Fatty acid biosynthesis	Global and overview maps;Lipid metabolism	Metabolism	Lipids	Fatty acids	Saturated fatty acids	C02679	Lauric acid (12:0)	InChI=1S/C39H68O2/c1-7-8-9-10-11-12-13-14-15-19-37(40)41-32-24-26-38(5)31(28-32)20-21-33-35-23-22-34(30(4)18-16-17-29(2)3)39(35,6)27-25-36(33)38/h20,29-30,32-36H,7-19,21-28H2,1-6H3/t30-,32+,33+,34-,35+,36+,38+,39-/m1/s1	RMLFYKFCGMSLTB-ZBDFTZOCSA-N
NEG00022	4.00112e+06	3.85705e+06	3.70641e+06	3.85065e+06	4.37463e+06	4.01866e+06	4.17424e+06	4.34153e+06	4.78566e+06	4.60978e+06	Capric acid	0.982102	334-48-5	C10H20O2	172.265	337.377	171.139	forward	HMDB0000511	Lipids and lipid-like molecules	Fatty Acyls	Fatty acids and conjugates	Lipids and lipid-like molecules	C01571	ko01100//Metabolic pathways;ko00061//Fatty acid biosynthesis	Global and overview maps;Lipid metabolism	Metabolism	Lipids	Fatty acids	Saturated fatty acids	C01571	Capric acid (10:0)	InChI=1S/C10H20O2/c1-2-3-4-5-6-7-8-9-10(11)12/h2-9H2,1H3,(H,11,12)	GHVNFZFCNZKVNT-UHFFFAOYSA-N
NEG00023	186347	459458	1.80678e+06	2.73473e+06	357790	2.33417e+06	2.09508e+06	2.28709e+06	434352	1.32529e+06	Ethyl oleate	0.981607	111-62-6	C20H38O2	310.287	569.998	309.279	forward	HMDB0034451	Lipids and lipid-like molecules	Fatty Acyls	Fatty acid esters	Lipids and lipid-like molecules	-	-	-	-	-	-	-	-	-	InChI=1S/C20H38O2/c1-3-5-6-7-8-9-10-11-12-13-14-15-16-17-18-19-20(21)22-4-2/h11-12H,3-10,13-19H2,1-2H3/b12-11+	LVGKNOAMLMIIKO-VAWYXSNFSA-N
NEG00024	1.36719e+07	2.36103e+07	3.29534e+07	1.94066e+07	2.36889e+07	6.02113e+07	3.76874e+07	5.59223e+07	1.8405e+07	1.84576e+07	Acrylic acid	0.979151	79-10-7	C3H4O2	72.0627	32.3528	71.0137	forward	HMDB0031647	Organic acids and derivatives	Carboxylic acids and derivatives	-	Organic acids and derivatives	C00511	ko01120//Microbial metabolism in diverse environments;ko01220//Degradation of aromatic compounds	Global and overview maps	Metabolism	-	-	-	-	-	InChI=1S/C3H4O2/c1-2-3(4)5/h2H,1H2,(H,4,5)	NIXOWILDQLNWCW-UHFFFAOYSA-N
NEG00025	241203	1.53789e+06	2.17653e+06	2.31737e+06	118847	740649	836913	1.58487e+06	128865	1.21299e+06	Octadecanedioic acid	0.978019	871-70-5	C18H34O4	314.46	332.099	313.229	forward	HMDB0000782	Lipids and lipid-like molecules	Fatty Acyls	Fatty acids and conjugates	Lipids and lipid-like molecules	-	-	-	-	-	-	-	-	-	InChI=1S/C18H34O4/c19-17(20)15-13-11-9-7-5-3-1-2-4-6-8-10-12-14-16-18(21)22/h1-16H2,(H,19,20)(H,21,22)	BNJOQKFENDDGSC-UHFFFAOYSA-N
NEG00026	1.88891e+06	1.76367e+06	1.86659e+06	1.91901e+06	2.21255e+06	2.04992e+06	2.06199e+06	2.15373e+06	2.24203e+06	2.07321e+06	Valproic acid	0.976733	99-66-1	C8H16O2	144.211	252.55	143.108	forward	HMDB0001877	Lipids and lipid-like molecules	Fatty Acyls	Fatty acids and conjugates	Lipids and lipid-like molecules	-	-	-	-	-	-	-	-	-	InChI=1S/C8H16O2/c1-3-5-7(6-4-2)8(9)10/h7H,3-6H2,1-2H3,(H,9,10)	NIJJYAXOARWZEE-UHFFFAOYSA-N
NEG00027	3.26756e+07	3.11787e+07	2.71406e+07	2.91012e+07	1.43754e+07	1.53573e+07	1.39973e+07	1.82621e+07	7.11853e+06	9.41925e+06	Itaconic acid	0.975924	97-65-4	C5H6O4	130.027	36.1173	129.019	forward	HMDB0002092	Lipids and lipid-like molecules	Fatty Acyls	Fatty acids and conjugates	Lipids and lipid-like molecules	C00490	ko00660//C5-Branched dibasic acid metabolism	Carbohydrate metabolism	Metabolism	-	-	-	-	-	InChI=1S/C5H6O4/c1-3(5(8)9)2-4(6)7/h1-2H2,(H,6,7)(H,8,9)	LVHBHZANLOWSRM-UHFFFAOYSA-N
NEG00028	2.53019e+06	4.05929e+06	1.22156e+07	1.96174e+07	104493	631940	1.27281e+06	1.99574e+06	140977	1.45843e+06	Traumatic acid	0.974344	6402-36-4	C12H20O4	228.285	197.375	227.129	forward	HMDB0000933	Lipids and lipid-like molecules	Fatty Acyls	Fatty acids and conjugates	Lipids and lipid-like molecules	C16308	ko01110//Biosynthesis of secondary metabolites;ko00592//alpha-Linolenic acid metabolism	Global and overview maps;Lipid metabolism	Metabolism	-	-	-	-	-	InChI=1S/C12H20O4/c13-11(14)9-7-5-3-1-2-4-6-8-10-12(15)16/h7,9H,1-6,8,10H2,(H,13,14)(H,15,16)/b9-7+	MAZWDMBCPDUFDJ-VQHVLOKHSA-N
NEG00029	4.24352e+06	5.07352e+06	7.05375e+06	6.38721e+06	4.21809e+06	4.60481e+06	4.33188e+06	6.59481e+06	3.16905e+06	7.20564e+06	D-Malic acid	0.971431	636-61-3	C4H6O5	134.087	220.881	133.014	forward	HMDB0031518	Lipids and lipid-like molecules	Fatty Acyls	Fatty acids and conjugates	Lipids and lipid-like molecules	C00497	ko00650//Butanoate metabolism	Carbohydrate metabolism	Metabolism	-	-	-	-	-	InChI=1S/C4H6O5/c5-2(4(8)9)1-3(6)7/h2,5H,1H2,(H,6,7)(H,8,9)/t2-/m1/s1	BJEPYKJPYRNKOW-UWTATZPHSA-N
NEG00030	2.53652e+06	2.47132e+06	2.198e+06	2.35277e+06	2.62101e+06	2.47399e+06	2.60829e+06	2.62431e+06	2.92473e+06	2.7899e+06	3-(3,4-Dihydroxy-5-methoxy)-2-propenoic acid	0.969326	1782-55-4	C10H10O5	210.183	144.647	209.045	forward	HMDB0035484	Phenylpropanoids and polyketides	Cinnamic acids and derivatives	Hydroxycinnamic acids and derivatives	Phenylpropanoids and polyketides	C05619	ko01100//Metabolic pathways;ko01110//Biosynthesis of secondary metabolites;ko00940//Phenylpropanoid biosynthesis	Biosynthesis of other secondary metabolites;Global and overview maps	Metabolism	-	-	-	-	-	InChI=1S/C10H10O5/c1-15-8-5-6(2-3-9(12)13)4-7(11)10(8)14/h2-5,11,14H,1H3,(H,12,13)/b3-2+	YFXWTVLDSKSYLW-NSCUHMNNSA-N
NEG00031	2.4955e+06	3.53575e+06	4.49879e+06	6.75243e+06	1.02026e+06	1.64414e+06	1.51109e+06	1.63021e+06	1.37239e+06	901964	Glyceric acid	0.968377	473-81-4	C3H6O4	106.077	29.9616	105.019	forward	HMDB0000139	Organic oxygen compounds	Organooxygen compounds	Carbohydrates and carbohydrate conjugates	Carbohydrates and carbohydrate conjugates	C00258	ko01100//Metabolic pathways;ko01130//Biosynthesis of antibiotics;ko01110//Biosynthesis of secondary metabolites;ko01120//Microbial metabolism in diverse environments;ko01200//Carbon metabolism;ko00260//Glycine, serine and threonine metabolism;ko00630//Glyoxylate and dicarboxylate metabolism;ko00030//Pentose phosphate pathway;ko00561//Glycerolipid metabolism	Amino acid metabolism;Carbohydrate metabolism;Global and overview maps;Lipid metabolism	Metabolism	-	-	-	-	-	InChI=1S/C48H93NO8/c1-3-5-7-9-11-13-15-17-18-19-20-21-22-23-24-26-28-30-32-34-36-38-44(52)49-41(40-56-48-47(55)46(54)45(53)43(39-50)57-48)42(51)37-35-33-31-29-27-25-16-14-12-10-8-6-4-2/h35,37,41-43,45-48,50-51,53-55H,3-34,36,38-40H2,1-2H3,(H,49,52)/b37-35+/t41-,42+,43+,45?,46-,47+,48+/m0/s1	POQRWMRXUOPCLD-XNWFPASESA-N
NEG00032	1.13828e+06	857724	909422	888405	827234	1.38829e+06	906734	1.21382e+06	975353	804386	(脗卤)-2-(1-Methylpropyl)-4,6-dinitrophenol	0.967158	-	-	-	287.166	239.067	forward	-	Benzenoids	-	-	Benzenoids	-	-	-	-	-	-	-	-	-	-	-
NEG00033	4.71063e+06	1.21111e+07	7.10309e+06	2.95766e+06	938211	2.50725e+06	3.00217e+06	828842	3.51714e+06	1.65462e+07	Ribitol	0.965625	488-81-3	C5H12O5	152.068	33.241	151.061	forward	HMDB0000508	Organic oxygen compounds	Organooxygen compounds	Carbohydrates and carbohydrate conjugates	Carbohydrates and carbohydrate conjugates	C00474	ko01100//Metabolic pathways;ko00740//Riboflavin metabolism;ko00040//Pentose and glucuronate interconversions	Carbohydrate metabolism;Global and overview maps;Metabolism of cofactors and vitamins	Metabolism	-	-	-	-	-	InChI=1S/C5H12O5/c6-1-3(8)5(10)4(9)2-7/h3-10H,1-2H2/t3-,4+,5-	HEBKCHPVOIAQTA-ZXFHETKHSA-N
NEG00094	5.22047e+06	1.1976e+07	3.05212e+06	5.15938e+06	1.46169e+06	7.24267e+06	3.18623e+06	4.93796e+06	1.66281e+06	3.6591e+06	L-Aspartic acid	0.464607	56-84-8	C4H7NO4	133.103	28.6302	132.03	forward	HMDB0000191	Organic acids and derivatives	Carboxylic acids and derivatives	Amino acids, peptides, and analogues	Amino acids, peptides, and analogues	C00049	ko01100//Metabolic pathways;ko01130//Biosynthesis of antibiotics;ko01110//Biosynthesis of secondary metabolites;ko01120//Microbial metabolism in diverse environments;ko01230//Biosynthesis of amino acids;ko01200//Carbon metabolism;ko00260//Glycine, serine and threonine metabolism;ko00710//Carbon fixation in photosynthetic organisms;ko00270//Cysteine and methionine metabolism;ko01210//2-Oxocarboxyl…	Amino acid metabolism;Biosynthesis of other secondary metabolites;Energy metabolism;Global and overview maps;Membrane transport;Metabolism of cofactors and vitamins;Metabolism of other amino acids;Translation	Environmental Information Processing;Genetic Information Processing;Metabolism	Hormones and transmitters	Neurotransmitters	Amino acids	C00049	Aspartate	InChI=1S/C9H11NO2/c10-8(9(11)12)6-7-4-2-1-3-5-7/h1-5,8H,6,10H2,(H,11,12)/t8-/m0/s1	COLNVLDHVKWLRT-QMMMGPOBSA-N
NEG00035	1.74761e+06	2.12523e+06	1.81091e+06	2.2814e+06	1.976e+06	2.09977e+06	1.75183e+06	1.99896e+06	2.05188e+06	2.27574e+06	Tridecanoic acid	0.959569	638-53-9	C13H26O2	214.193	409.926	213.186	forward	HMDB0000910	Lipids and lipid-like molecules	Fatty Acyls	Fatty acids and conjugates	Lipids and lipid-like molecules	-	-	-	-	-	-	-	-	-	InChI=1S/C13H26O2/c1-2-3-4-5-6-7-8-9-10-11-12-13(14)15/h2-12H2,1H3,(H,14,15)	SZHOJFHSIKHZHA-UHFFFAOYSA-N
NEG00036	6.70151e+06	6.15774e+06	5.6154e+06	5.55353e+06	5.60921e+06	5.71252e+06	5.80613e+06	6.02267e+06	6.5762e+06	7.02953e+06	Citraconic acid	0.958887	498-23-7	C5H6O4	130.027	642.957	129.019	forward	HMDB0000634	Lipids and lipid-like molecules	Fatty Acyls	Fatty acids and conjugates	Lipids and lipid-like molecules	C02226	ko01100//Metabolic pathways;ko01210//2-Oxocarboxylic acid metabolism;ko00660//C5-Branched dibasic acid metabolism;ko00290//Valine, leucine and isoleucine biosynthesis	Amino acid metabolism;Carbohydrate metabolism;Global and overview maps	Metabolism	-	-	-	-	-	InChI=1S/C5H6O4/c1-3(5(8)9)2-4(6)7/h2H,1H3,(H,6,7)(H,8,9)/b3-2-	HNEGQIOMVPPMNR-IHWYPQMZSA-N
NEG00037	646276	1.71743e+06	1.68997e+06	2.22404e+06	124053	490834	732415	606426	195374	533882	Guanosine	0.953912	118-00-3	C10H13N5O5	283.092	137.275	282.084	forward	HMDB0000133	Nucleosides, nucleotides, and analogues	Purine nucleosides	HASH(0x92cc9f0)	Nucleotide and derivatives	C00387	ko01100//Metabolic pathways;ko00230//Purine metabolism	Global and overview maps;Nucleotide metabolism	Metabolism	Nucleic acids	Nucleosides	Ribonucleosides	C00387	Guanosine (G)	InChI=1S/C10H13N5O5/c11-10-13-7-4(8(19)14-10)12-2-15(7)9-6(18)5(17)3(1-16)20-9/h2-3,5-6,9,16-18H,1H2,(H3,11,13,14,19)/t3-,5-,6-,9-/m1/s1	NYHBQMYGNKIUIF-UUOKFMHZSA-N
NEG00038	1.84988e+06	1.8989e+06	2.70125e+06	3.45647e+06	1.53659e+06	3.32726e+06	3.83434e+06	4.81701e+06	2.00418e+06	3.80535e+06	(10E,12Z)-9-HODE	0.949769	98524-19-7	C18H32O3	296.451	394.578	295.228	forward	HMDB0062652	Lipids and lipid-like molecules	Fatty Acyls	Fatty acids and conjugates	Lipids and lipid-like molecules	-	-	-	-	-	-	-	-	-	InChI=1S/C9H8O3/c10-8-4-2-1-3-7(8)5-6-9(11)12/h1-6,10H,(H,11,12)	PMOWTIHVNWZYFI-UHFFFAOYSA-N
NEG00039	3.87864e+06	3.57985e+06	3.29273e+06	3.63715e+06	4.06945e+06	3.85435e+06	4.03705e+06	4.31675e+06	4.27783e+06	4.69121e+06	Isobutyric acid	0.947853	79-31-2	C4H8O2	88.0524	646.732	87.0451	forward	HMDB0001873	Organic acids and derivatives	Carboxylic acids and derivatives	Carboxylic acids	Organic acids and derivatives	C02632	ko01120//Microbial metabolism in diverse environments;ko01220//Degradation of aromatic compounds	Global and overview maps	Metabolism	-	-	-	-	-	InChI=1S/C4H8O2/c1-3(2)4(5)6/h3H,1-2H3,(H,5,6)	KQNPFQTWMSNSAP-UHFFFAOYSA-N
NEG00040	3.54109e+06	3.10111e+06	2.7764e+06	3.80256e+06	3.44786e+06	3.23157e+06	3.10518e+06	4.35005e+06	3.83091e+06	3.62023e+06	Propionic acid	0.944116	79-09-4	C3H6O2	74.0785	654.014	73.0294	forward	HMDB0000237	Organic acids and derivatives	Carboxylic acids and derivatives	Carboxylic acids	Organic acids and derivatives	C00163	ko01100//Metabolic pathways;ko01120//Microbial metabolism in diverse environments;ko01220//Degradation of aromatic compounds;ko00760//Nicotinate and nicotinamide metabolism;ko00640//Propanoate metabolism	Carbohydrate metabolism;Global and overview maps;Metabolism of cofactors and vitamins	Metabolism	Organic acids	Carboxylic acids	Monocarboxylic acids	C00163	Propionate; Propanoate	InChI=1S/C3H6O2/c1-2-3(4)5/h2H2,1H3,(H,4,5)	XBDQKXXYIPTUBI-UHFFFAOYSA-N
NEG00041	4.96619e+06	4.27565e+06	4.0773e+06	3.68716e+06	3.86564e+06	3.76104e+06	3.93501e+06	3.9772e+06	4.72557e+06	4.79931e+06	3-Methoxyanthranilate	0.937657	-	C8H9NO3	167.162	649.936	166.051	forward	HMDB0060374	Benzenoids	Benzene and substituted derivatives	Benzoic acids and derivatives	Benzenoids	C05831	ko00380//Tryptophan metabolism	Amino acid metabolism	Metabolism	-	-	-	-	-	-	-
NEG00042	1.21425e+07	4.69178e+07	8.17608e+07	8.62645e+07	8.28591e+06	6.33016e+07	1.0545e+08	1.04471e+08	528011	3.38658e+07	Shikimic acid	0.934107	138-59-0	C7H10O5	174.151	29.2893	173.045	forward	HMDB0003070	Organic oxygen compounds	Organooxygen compounds	Alcohols and polyols	Organic acids and derivatives	C00493	ko01100//Metabolic pathways;ko01130//Biosynthesis of antibiotics;ko01110//Biosynthesis of secondary metabolites;ko01230//Biosynthesis of amino acids;ko00400//Phenylalanine, tyrosine and tryptophan biosynthesis	Amino acid metabolism;Global and overview maps	Metabolism	-	-	-	-	-	InChI=1S/C7H10O5/c8-4-1-3(7(11)12)2-5(9)6(4)10/h1,4-6,8-10H,2H2,(H,11,12)/t4-,5-,6-/m1/s1	JXOHGGNKMLTUBP-HSUXUTPPSA-N
NEG00043	1.54297e+06	1.63862e+06	1.76769e+06	2.16732e+06	2.0692e+06	2.48826e+06	1.96771e+06	2.29404e+06	1.69545e+06	1.83673e+06	Pelargonic acid	0.926638	112-05-0	C9H18O2	158.238	267.653	157.123	forward	HMDB0000847	Lipids and lipid-like molecules	Fatty Acyls	Fatty acids and conjugates	Lipids and lipid-like molecules	-	-	-	-	-	-	-	-	-	InChI=1S/C9H18O2/c1-2-3-4-5-6-7-8-9(10)11/h2-8H2,1H3,(H,10,11)	FBUKVWPVBMHYJY-UHFFFAOYSA-N
NEG00044	224633	1.03056e+06	1.40289e+06	1.27344e+06	179022	856418	1.0125e+06	1.27895e+06	169906	819509	8,11,14-Eicosatrienoic acid	0.924167	1783-84-2	C20H34O2	306.483	494.504	305.248	forward	HMDB0002925	Lipids and lipid-like molecules	Fatty Acyls	Fatty acids and conjugates	Lipids and lipid-like molecules	C03242	ko01100//Metabolic pathways;ko00591//Linoleic acid metabolism;ko01040//Biosynthesis of unsaturated fatty acids	Global and overview maps;Lipid metabolism	Metabolism	-	-	-	-	-	InChI=1S/C20H34O2/c1-2-3-4-5-6-7-8-9-10-11-12-13-14-15-16-17-18-19-20(21)22/h6-7,9-10,12-13H,2-5,8,11,14-19H2,1H3,(H,21,22)/b7-6-,10-9-,13-12-	HOBAELRKJCKHQD-QNEBEIHSSA-N
NEG00045	2.41321e+06	2.33132e+06	3.33787e+06	3.53108e+06	1.15846e+06	1.78743e+06	2.67058e+06	1.97602e+06	1.8889e+06	1.44631e+06	Malonic acid	0.920425	141-82-2	C3H4O4	104.061	666.76	103.004	forward	HMDB0000691	Organic acids and derivatives	Carboxylic acids and derivatives	Dicarboxylic acids and derivatives	Organic acids and derivatives	C00383	ko00240//Pyrimidine metabolism;ko00410//beta-Alanine metabolism	Metabolism of other amino acids;Nucleotide metabolism	Metabolism	Organic acids	Carboxylic acids	Dicarboxylic acids	C00383	Malonate	InChI=1S/C3H4O4/c4-2(5)1-3(6)7/h1H2,(H,4,5)(H,6,7)	OFOBLEOULBTSOW-UHFFFAOYSA-N
NEG00046	8.84048e+06	9.53062e+06	1.00606e+07	7.5667e+06	1.34256e+07	1.49413e+07	1.19008e+07	9.8752e+06	9.67931e+06	1.27765e+07	4-Dodecylbenzenesulfonic Acid	0.912753	121-65-3	C18H30O3S	326.494	501.03	325.184	forward	HMDB0059915	Benzenoids	Benzene and substituted derivatives	Benzoic acids and derivatives	Benzenoids	-	-	-	-	-	-	-	-	-	-	-
NEG00047	1.22011e+07	1.3195e+07	1.61013e+07	1.52625e+07	1.03664e+07	2.20522e+07	1.56943e+07	1.92363e+07	1.02076e+07	1.05727e+07	Pyruvic acid	0.909075	127-17-3	C3H4O3	88.016	32.1299	87.0086	forward	HMDB0000243	Organic acids and derivatives	Keto acids and derivatives	Alpha-keto acids and derivatives	Organic acids and derivatives	C00022	ko01100//Metabolic pathways;ko01130//Biosynthesis of antibiotics;ko01110//Biosynthesis of secondary metabolites;ko01120//Microbial metabolism in diverse environments;ko01230//Biosynthesis of amino acids;ko01200//Carbon metabolism;ko00260//Glycine, serine and threonine metabolism;ko00710//Carbon fixation in photosynthetic organisms;ko00630//Glyoxylate and dicarboxylate metabolism;ko00030//Pentose …	Amino acid metabolism;Biosynthesis of other secondary metabolites;Carbohydrate metabolism;Drug resistance;Endocrine and metabolic diseases;Energy metabolism;Global and overview maps;Metabolism of cofactors and vitamins;Metabolism of other amino acids;Metabolism of terpenoids and polyketides	Human Diseases;Metabolism	Organic acids	Carboxylic acids	2-Oxocarboxylic acids	C00022	Pyruvate; 2-Oxopropanoate	InChI=1S/C3H4O3/c1-2(4)3(5)6/h1H3,(H,5,6)	LCTONWCANYUPML-UHFFFAOYSA-N
NEG00048	8.91303e+06	3.11203e+06	5.06339e+06	2.61339e+06	1.39825e+06	1.29743e+06	1.36051e+06	2.02084e+06	1.44563e+06	2.78901e+06	Gamma-Linolenic acid	0.907177	506-26-3	C18H30O2	278.43	463.933	277.217	forward	HMDB0003073	Lipids and lipid-like molecules	Fatty Acyls	Lineolic acids and derivatives	Lipids and lipid-like molecules	C06426	ko01100//Metabolic pathways;ko00591//Linoleic acid metabolism;ko01040//Biosynthesis of unsaturated fatty acids	Global and overview maps;Lipid metabolism	Metabolism	Lipids	Fatty acids	Unsaturated fatty acids	C06426	gamma-Linolenic acid (18:3;6,9,12)	InChI=1S/C18H30O2/c1-2-3-4-5-6-7-8-9-10-11-12-13-14-15-16-17-18(19)20/h6-7,9-10,12-13H,2-5,8,11,14-17H2,1H3,(H,19,20)/b7-6-,10-9-,13-12-	VZCCETWTMQHEPK-QNEBEIHSSA-N
NEG00049	455913	2.62872e+06	5.76209e+06	4.45484e+06	197274	2.26602e+06	2.83221e+06	3.22912e+06	205846	1.24969e+06	Eicosadienoic acid	0.905409	2091-39-6	C20H36O2	308.499	524.576	307.264	forward	HMDB0005060	Lipids and lipid-like molecules	Fatty Acyls	Fatty acids and conjugates	Lipids and lipid-like molecules	C16525	ko01040//Biosynthesis of unsaturated fatty acids	Lipid metabolism	Metabolism	Lipids	Fatty acids	Unsaturated fatty acids	C16525	Icosadienoic acid (20:2;11,14)	InChI=1S/C20H36O2/c1-2-3-4-5-6-7-8-9-10-11-12-13-14-15-16-17-18-19-20(21)22/h6-7,9-10H,2-5,8,11-19H2,1H3,(H,21,22)/b7-6-,10-9-	XSXIVVZCUAHUJO-HZJYTTRNSA-N
POS00322	850653	2.55051e+06	3.985e+06	1.685e+06	3.0763e+06	2.19439e+06	2.48463e+06	2.26837e+06	3.0275e+06	1.58472e+06	S-Adenosylmethionine	0.63601	485-80-3	C15H23N6O5S	399.445	33.0275	399.144	forward	HMDB0001185	Nucleosides, nucleotides, and analogues	5'-deoxyribonucleosides	5'-deoxy-5'-thionucleosides	Amino acids, peptides, and analogues	C00019	ko01100//Metabolic pathways;ko01130//Biosynthesis of antibiotics;ko01110//Biosynthesis of secondary metabolites;ko01230//Biosynthesis of amino acids;ko00908//Zeatin biosynthesis;ko00270//Cysteine and methionine metabolism;ko04122//Sulfur relay system;ko00330//Arginine and proline metabolism;ko00261//Monobactam biosynthesis	Amino acid metabolism;Biosynthesis of other secondary metabolites;Folding, sorting and degradation;Global and overview maps;Metabolism of terpenoids and polyketides	Genetic Information Processing;Metabolism	Vitamins and Cofactors	Cofactors	Coenzymes	C00019	SAM	InChI=1S/C5H10N2O3/c6-3(5(9)10)1-2-4(7)8/h3H,1-2,6H2,(H2,7,8)(H,9,10)/t3-/m1/s1	ZDXPYRJPNDTMRX-GSVOUGTGSA-N
NEG00070	79687.3	586912	2.33853e+06	437944	261720	314735	1.0459e+06	534616	4.18761e+06	3.11931e+06	L-Tryptophan	0.689374	73-22-3	C11H12N2O2	204.09	164.093	203.083	forward	HMDB0000929	Organoheterocyclic compounds	Indoles and derivatives	Indolyl carboxylic acids and derivatives	Amino acids, peptides, and analogues	C00078	ko01100//Metabolic pathways;ko01130//Biosynthesis of antibiotics;ko01110//Biosynthesis of secondary metabolites;ko01230//Biosynthesis of amino acids;ko00260//Glycine, serine and threonine metabolism;ko00400//Phenylalanine, tyrosine and tryptophan biosynthesis;ko01210//2-Oxocarboxylic acid metabolism;ko00970//Aminoacyl-tRNA biosynthesis;ko00380//Tryptophan metabolism;ko00901//Indole alkaloid biosy…	Amino acid metabolism;Biosynthesis of other secondary metabolites;Global and overview maps;Translation	Genetic Information Processing;Metabolism	Peptides	Amino acids	Common amino acids	C00078	Tryptophan (Trp)	InChI=1S/C4H8N2O3/c5-2(4(8)9)1-3(6)7/h2H,1,5H2,(H2,6,7)(H,8,9)/t2-/m0/s1	DCXYFEDJOCDNAF-REOHCLBHSA-N
NEG00052	6.40543e+06	6.36224e+06	9.96217e+06	1.21578e+07	4.94132e+06	4.97412e+06	5.81105e+06	8.07875e+06	4.44082e+06	5.24931e+06	13S-hydroxyoctadecadienoic acid	0.889931	5204-88-6	C18H30O3	294.429	358.781	295.228	forward	HMDB0004667	Lipids and lipid-like molecules	Fatty Acyls	Lineolic acids and derivatives	Lipids and lipid-like molecules	C14762	ko00591//Linoleic acid metabolism	Lipid metabolism	Metabolism	-	-	-	-	-	InChI=1S/C18H30O3/c1-2-3-4-5-6-8-11-14-17(19)15-12-9-7-10-13-16-18(20)21/h6,8,11,14H,2-5,7,9-10,12-13,15-16H2,1H3,(H,20,21)/b8-6-,14-11+	LUZSWWYKKLTDHU-ZJHFMPGASA-N
NEG00053	2.60858e+06	3.12056e+06	5.3726e+06	6.56959e+06	886382	1.08179e+06	1.46266e+06	2.55067e+06	821407	1.7517e+06	(9S,10E,12Z,15Z)-9-Hydroxy-10,12,15-octadecatrienoic acid	0.883952	89886-42-0	C18H30O3	294.429	335.973	293.212	forward	HMDB0031934	Lipids and lipid-like molecules	Lineolic acids and derivatives	Lineolic acids and derivatives	Lipids and lipid-like molecules	-	-	-	-	-	-	-	-	-	InChI=1S/C18H30O3/c1-2-3-4-5-6-8-11-14-17(19)15-12-9-7-10-13-16-18(20)21/h3-4,6,8,11,14,17,19H,2,5,7,9-10,12-13,15-16H2,1H3,(H,20,21)/b4-3+,8-6+,14-11+	RIGGEAZDTKMXSI-JPAZTHTMSA-N
NEG00054	2.61613e+06	61004.7	2.86898e+06	2.11077e+06	406211	5314.27	610001	357742	201573	244354	6-beta-D-Glucopyranosyl-8-beta-D-ribopyranosylapigenin	0.875994	207461-10-7	C26H28O14	564.492	225.058	563.141	forward	HMDB0033571	Phenylpropanoids and polyketides	Flavonoids	Flavonoid glycosides	Flavonoids	-	-	-	-	-	-	-	-	-	InChI=1S/C26H28O14/c27-6-13-18(32)21(35)23(37)26(40-13)15-19(33)14-10(29)5-12(8-1-3-9(28)4-2-8)39-24(14)16(20(15)34)25-22(36)17(31)11(30)7-38-25/h1-5,11,13,17-18,21-23,25-28,30-37H,6-7H2	MMDUKUSNQNWVET-UHFFFAOYSA-N
NEG00055	9.46635e+08	8.23214e+08	7.266e+08	5.97017e+08	4.29255e+08	4.19209e+08	5.09623e+08	5.11018e+08	5.77186e+08	6.8751e+08	Lactulose	0.875269	4618-18-2	C12H22O11	342.116	36.7053	341.109	forward	HMDB0000740	Organic oxygen compounds	Organooxygen compounds	Carbohydrates and carbohydrate conjugates	Carbohydrates and carbohydrate conjugates	-	-	-	-	-	-	-	-	-	InChI=1S/C12H22O11/c13-1-4-6(16)7(17)8(18)11(21-4)22-9-5(2-14)23-12(20,3-15)10(9)19/h4-11,13-20H,1-3H2/t4-,5-,6+,7+,8-,9-,10+,11+,12-/m1/s1	JCQLYHFGKNRPGE-FCVZTGTOSA-N
NEG00056	4.04278e+06	4.30653e+06	4.81411e+06	4.32214e+06	4.26646e+06	4.13369e+06	4.34556e+06	4.54359e+06	3.23756e+06	2.88221e+06	L-Malic acid	0.872686	97-67-6	C4H6O5	134.087	242.151	133.014	forward	HMDB0000156	Organic acids and derivatives	Hydroxy acids and derivatives	Beta hydroxy acids and derivatives	Organic acids and derivatives	C00149	ko01100//Metabolic pathways;ko01130//Biosynthesis of antibiotics;ko01110//Biosynthesis of secondary metabolites;ko01120//Microbial metabolism in diverse environments;ko01200//Carbon metabolism;ko00710//Carbon fixation in photosynthetic organisms;ko00630//Glyoxylate and dicarboxylate metabolism;ko00020//Citrate cycle (TCA cycle);ko00620//Pyruvate metabolism	Carbohydrate metabolism;Energy metabolism;Global and overview maps	Metabolism	Organic acids	Carboxylic acids	Hydroxycarboxylic acids	C00149	Malate; (S)-2-Hydroxybutanediate	InChI=1S/C4H6O5/c5-2(4(8)9)1-3(6)7/h2,5H,1H2,(H,6,7)(H,8,9)/t2-/m0/s1	BJEPYKJPYRNKOW-REOHCLBHSA-N
NEG00057	5.28978e+07	9.559e+06	4.41843e+07	3.56031e+07	7.74222e+06	1.99805e+06	4.18672e+06	4.42717e+06	6.94127e+06	3.00153e+06	Vicenin 2	0.861948	23666-13-9	C27H30O15	594.518	186.506	593.152	forward	HMDB0030708	Phenylpropanoids and polyketides	Flavonoids	Flavonoid glycosides	Flavonoids	-	-	-	-	-	-	-	-	-	InChI=1S/C27H30O15/c28-6-12-17(32)21(36)23(38)26(41-12)15-19(34)14-10(31)5-11(8-1-3-9(30)4-2-8)40-25(14)16(20(15)35)27-24(39)22(37)18(33)13(7-29)42-27/h1-5,12-13,17-18,21-24,26-30,32-39H,6-7H2	FIAAVMJLAGNUKW-UHFFFAOYSA-N
NEG00058	5.64029e+06	9.65171e+06	9.42185e+06	1.28561e+07	3.68724e+06	8.02733e+06	8.30867e+06	8.64662e+06	1.10521e+07	1.90738e+07	15-Methylpalmitate	0.859896	-	C17H34O2	270.457	531.577	269.248	forward	HMDB0061709	Organic compounds	Lipids and lipid-like molecules	Fatty acids and conjugates	Lipids and lipid-like molecules	-	-	-	-	-	-	-	-	-	-	-
NEG00059	3.03302e+06	4.10985e+06	3.52749e+06	4.31815e+06	3.26047e+06	8.17644e+06	4.02529e+06	5.17526e+06	6.571e+06	4.03525e+06	Phytanic acid	0.840383	14721-66-5	C20H40O2	312.53	471.204	311.295	forward	HMDB0000801	Lipids and lipid-like molecules	Prenol lipids	Diterpenoids	Lipids and lipid-like molecules	-	-	-	-	-	-	-	-	-	InChI=1S/C20H40O2/c1-16(2)9-6-10-17(3)11-7-12-18(4)13-8-14-19(5)15-20(21)22/h16-19H,6-15H2,1-5H3,(H,21,22)	RLCKHJSFHOZMDR-UHFFFAOYSA-N
NEG00060	684040	1.33695e+06	3.67852e+06	4.87572e+06	32713.5	122045	372009	428010	27419.9	147335	Methyl jasmonate	0.832625	1211-29-6	C13H20O3	224.141	263.038	223.134	forward	HMDB0036583	Lipids and lipid-like molecules	Fatty Acyls	Lineolic acids and derivatives	Lipids and lipid-like molecules	C11512	ko01110//Biosynthesis of secondary metabolites;ko00592//alpha-Linolenic acid metabolism	Global and overview maps;Lipid metabolism	Metabolism	-	-	-	-	-	InChI=1S/C13H20O3/c1-3-4-5-6-11-10(7-8-12(11)14)9-13(15)16-2/h4-5,10-11H,3,6-9H2,1-2H3/b5-4-/t10-,11-/m1/s1	GEWDNTWNSAZUDX-WQMVXFAESA-N
NEG00061	544332	4.4217e+06	1.09448e+07	1.96748e+06	174657	1.24279e+06	2.05956e+06	1.11801e+06	431743	946071	Sinapic acid	0.832607	530-59-6	C11H12O5	224.068	158.735	223.061	forward	HMDB0127488	Phenylpropanoids and polyketides	Cinnamic acids and derivatives	Hydroxycinnamic acids and derivatives	Phenols	C00482	ko01100//Metabolic pathways;ko01110//Biosynthesis of secondary metabolites;ko00940//Phenylpropanoid biosynthesis	Biosynthesis of other secondary metabolites;Global and overview maps	Metabolism	-	-	-	-	-	-	-
NEG00062	58866.8	731697	1.29111e+06	869736	9473.79	403337	314596	573464	35549.7	348859	Alfuzosin	0.795781	81403-80-7	C19H27N5O4	389.449	253.381	388.197	forward	HMDB0014490	Organoheterocyclic compounds	Diazanaphthalenes	Benzodiazines	Organoheterocyclic compounds	-	-	-	-	-	-	-	-	-	InChI=1S/C19H27N5O4/c1-24(8-5-7-21-18(25)14-6-4-9-28-14)19-22-13-11-16(27-3)15(26-2)10-12(13)17(20)23-19/h10-11,14H,4-9H2,1-3H3,(H,21,25)(H2,20,22,23)	WNMJYKCGWZFFKR-UHFFFAOYSA-N
NEG00063	6.75428e+06	1.13348e+07	1.72675e+07	1.10669e+07	1.17171e+07	2.97819e+07	2.00761e+07	2.83219e+07	7.92758e+06	8.67366e+06	2-Ketobutyric acid	0.781787	600-18-0	C4H6O3	102.032	32.8966	101.024	forward	HMDB0000005	Organic acids and derivatives	Keto acids and derivatives	Short-chain keto acids and derivatives	Organic acids and derivatives	C00109	ko01100//Metabolic pathways;ko01130//Biosynthesis of antibiotics;ko01110//Biosynthesis of secondary metabolites;ko01230//Biosynthesis of amino acids;ko00260//Glycine, serine and threonine metabolism;ko00270//Cysteine and methionine metabolism;ko01210//2-Oxocarboxylic acid metabolism;ko00660//C5-Branched dibasic acid metabolism;ko00640//Propanoate metabolism;ko00290//Valine, leucine and isoleucine…	Amino acid metabolism;Carbohydrate metabolism;Global and overview maps	Metabolism	Organic acids	Carboxylic acids	2-Oxocarboxylic acids	C00109	2-Oxobutanoate	InChI=1S/C4H6O3/c1-2-3(5)4(6)7/h2H2,1H3,(H,6,7)	TYEYBOSBBBHJIV-UHFFFAOYSA-N
NEG00064	7.72605e+06	4.97363e+06	5.59992e+06	7.10145e+06	1.02518e+07	1.5831e+07	1.44555e+07	6.8092e+06	1.38109e+07	1.22773e+07	Adrenic acid	0.760609	28874-58-0	C22H36O2	332.52	497.697	331.267	forward	HMDB0002226	Lipids and lipid-like molecules	Fatty Acyls	Fatty acids and conjugates	Lipids and lipid-like molecules	C16527	ko01040//Biosynthesis of unsaturated fatty acids	Lipid metabolism	Metabolism	-	-	-	-	-	InChI=1S/C22H36O2/c1-2-3-4-5-6-7-8-9-10-11-12-13-14-15-16-17-18-19-20-21-22(23)24/h6-7,9-10,12-13,15-16H,2-5,8,11,14,17-21H2,1H3,(H,23,24)/b7-6-,10-9-,13-12-,16-15-	TWSWSIQAPQLDBP-DOFZRALJSA-N
NEG00065	6.6162e+06	7.11698e+06	5.43913e+06	1.87573e+07	826315	631835	1.31353e+06	2.28004e+06	628101	2.44647e+06	Dihydrojasmonic acid	0.743349	98674-52-3	C12H20O3	212.285	252.526	211.134	forward	HMDB0033601	Lipids and lipid-like molecules	Lineolic acids and derivatives	Lineolic acids and derivatives	Lipids and lipid-like molecules	-	-	-	-	-	-	-	-	-	InChI=1S/C35H66O4/c1-3-4-5-6-7-8-9-10-11-12-16-19-22-25-28-33(36)34(37)29-26-23-20-17-14-13-15-18-21-24-27-32-30-31(2)39-35(32)38/h30-31,33-34,36-37H,3-29H2,1-2H3	CAGLXILDKKCMCR-UHFFFAOYSA-N
NEG00066	6.67836e+06	5.85397e+06	5.78618e+06	6.83732e+06	7.33978e+06	8.72505e+06	1.00887e+07	9.1479e+06	1.09216e+07	9.56512e+06	Prostaglandin D2	0.727103	41598-07-6	C20H32O5	352.225	503.894	351.221	forward	HMDB0001403	Lipids and lipid-like molecules	Fatty Acyls	Eicosanoids	Lipids and lipid-like molecules	C00696	ko01100//Metabolic pathways;ko00590//Arachidonic acid metabolism	Global and overview maps;Lipid metabolism	Metabolism	Lipids	Eicosanoids	Prostaglandins	C00696	Prostaglandin D2	InChI=1S/C3H4O5S/c4-2(3(5)6)1-9(7)8/h1H2,(H,5,6)(H,7,8)	JXYLQEMXCAAMOL-UHFFFAOYSA-N
NEG00067	787230	803336	743673	581088	1.15064e+06	835735	1.01913e+06	1.13732e+06	1.38208e+06	1.62137e+06	Vanillin	0.723951	121-33-5	C8H8O3	152.047	259.023	151.04	forward	HMDB0012308	Benzenoids	Phenols	Methoxyphenols	Phenols	C00755	ko01100//Metabolic pathways;ko01110//Biosynthesis of secondary metabolites;ko01120//Microbial metabolism in diverse environments;ko00360//Phenylalanine metabolism	Amino acid metabolism;Global and overview maps	Metabolism	-	-	-	-	-	InChI=1S/C8H8O3/c1-11-8-4-6(5-9)2-3-7(8)10/h2-5,10H,1H3	MWOOGOJBHIARFG-UHFFFAOYSA-N
NEG00068	1.40367e+06	751797	841324	1.02456e+07	830577	619662	268402	1.41445e+06	1.47041e+06	800248	5,7-dihydroxy-2-(4-hydroxyphenyl)-6-[3,4,5-trihydroxy-6-(hydroxymethyl)oxan-2-yl]-4H-chromen-4-one	0.71593	-	C21H20O10	432.377	215.79	431.098	forward	HMDB0127106	Phenylpropanoids and polyketides	Flavonoids	Flavonoid glycosides	Flavonoids	-	-	-	-	-	-	-	-	-	-	-
NEG00069	8.26845e+06	7.24237e+06	7.47788e+06	7.43559e+06	8.75874e+06	8.38668e+06	8.17195e+06	8.58165e+06	9.42462e+06	8.58694e+06	6-Hydroxynicotinic acid	0.695724	5006-66-6	C6H5NO3	139.027	256.937	138.02	forward	HMDB0002658	Organoheterocyclic compounds	Pyridines and derivatives	Pyridinecarboxylic acids and derivatives	Organoheterocyclic compounds	C01020	ko01120//Microbial metabolism in diverse environments;ko00760//Nicotinate and nicotinamide metabolism	Global and overview maps;Metabolism of cofactors and vitamins	Metabolism	-	-	-	-	-	InChI=1S/C6H5NO3/c8-5-2-1-4(3-7-5)6(9)10/h1-3H,(H,7,8)(H,9,10)	BLHCMGRVFXRYRN-UHFFFAOYSA-N
POS00285	8.46458e+07	7.01393e+07	5.03174e+07	8.79328e+07	9.67666e+07	7.6125e+07	5.29025e+07	3.64323e+07	6.76939e+07	9.88692e+07	Histamine	0.699775	51-45-6	C5H9N3	111.08	505.802	112.087	forward	HMDB0000870	Organic nitrogen compounds	Organonitrogen compounds	Amines	Amino acids, peptides, and analogues	C00388	ko01100//Metabolic pathways;ko01110//Biosynthesis of secondary metabolites;ko00340//Histidine metabolism	Amino acid metabolism;Global and overview maps	Metabolism	Hormones and transmitters	Neurotransmitters	Biogenic amines	C00388	Histamine	InChI=1S/C11H12N2O2/c12-9(11(14)15)5-7-6-13-10-4-2-1-3-8(7)10/h1-4,6,9,13H,5,12H2,(H,14,15)/t9-/m0/s1	QIVBCDIJIAJPQS-VIFPVBQESA-N
NEG00071	5.56312e+06	776227	7.79702e+06	4.10026e+06	4.81212e+06	65584.8	1.10349e+06	696371	1.17397e+07	186816	Rutin	0.685111	153-18-4	C27H30O16	610.153	217.183	609.145	forward	HMDB0003249	Phenylpropanoids and polyketides	Flavonoids	Flavonoid glycosides	Flavonoids	C05625	ko01100//Metabolic pathways;ko01110//Biosynthesis of secondary metabolites;ko00944//Flavone and flavonol biosynthesis	Biosynthesis of other secondary metabolites;Global and overview maps	Metabolism	-	-	-	-	-	InChI=1S/C27H30O16/c1-8-17(32)20(35)22(37)26(40-8)39-7-15-18(33)21(36)23(38)27(42-15)43-25-19(34)16-13(31)5-10(28)6-14(16)41-24(25)9-2-3-11(29)12(30)4-9/h2-6,8,15,17-18,20-23,26-33,35-38H,7H2,1H3/t8-,15+,17-,18+,20+,21-,22+,23+,26+,27-/m0/s1	IKGXIBQEEMLURG-NVPNHPEKSA-N
NEG00072	2.34629e+07	3.05265e+07	1.68944e+07	9.99608e+06	3.31779e+07	3.25271e+07	2.35284e+07	4.08765e+07	3.81448e+07	1.26549e+07	D-Xylulose	0.666516	551-84-8	C5H10O5	150.053	31.3296	149.045	forward	HMDB0001644	Organooxygen compounds	Carbohydrates and carbohydrate conjugates	Carbohydrates and carbohydrate conjugates	Carbohydrates and carbohydrate conjugates	C00310	ko01100//Metabolic pathways;ko00040//Pentose and glucuronate interconversions	Carbohydrate metabolism;Global and overview maps	Metabolism	Carbohydrates	Monosaccharides	Ketoses	C00310	D-Xylulose	InChI=1S/C5H10O5/c6-1-3(8)5(10)4(9)2-7/h3,5-8,10H,1-2H2/t3-,5+/m1/s1	ZAQJHHRNXZUBTE-WUJLRWPWSA-N
NEG00073	5.92446e+06	4.83804e+06	4.56174e+06	3.29254e+06	1.30646e+06	2.7049e+06	5.09678e+06	2.71463e+06	1.34149e+06	2.16682e+06	Citric acid	0.658411	77-92-9	C6H8O7	192.027	36.9999	191.019	forward	HMDB0000094	Organic acids and derivatives	Carboxylic acids and derivatives	Tricarboxylic acids and derivatives	Organic acids and derivatives	C00158	ko01100//Metabolic pathways;ko01130//Biosynthesis of antibiotics;ko01110//Biosynthesis of secondary metabolites;ko01120//Microbial metabolism in diverse environments;ko01230//Biosynthesis of amino acids;ko01200//Carbon metabolism;ko00630//Glyoxylate and dicarboxylate metabolism;ko01210//2-Oxocarboxylic acid metabolism;ko00020//Citrate cycle (TCA cycle);ko00250//Alanine, aspartate and glutamate me…	Amino acid metabolism;Carbohydrate metabolism;Global and overview maps	Metabolism	Organic acids	Carboxylic acids	Tricarboxylic acids	C00158	Citrate	InChI=1S/C6H8O7/c7-3(8)1-6(13,5(11)12)2-4(9)10/h13H,1-2H2,(H,7,8)(H,9,10)(H,11,12)	KRKNYBCHXYNGOX-UHFFFAOYSA-N
NEG00074	2.49065e+07	2.48058e+07	3.05211e+07	3.42799e+07	1.76757e+07	2.193e+07	2.75529e+07	3.74213e+07	1.65681e+07	1.18576e+07	Gluconic acid	0.64758	526-95-4	C6H12O7	196.058	29.4617	195.051	forward	HMDB0000625	Organic oxygen compounds	Organooxygen compounds	Carbohydrates and carbohydrate conjugates	Carbohydrates and carbohydrate conjugates	C00257	ko01100//Metabolic pathways;ko01130//Biosynthesis of antibiotics;ko01110//Biosynthesis of secondary metabolites;ko01120//Microbial metabolism in diverse environments;ko01200//Carbon metabolism;ko00030//Pentose phosphate pathway	Carbohydrate metabolism;Global and overview maps	Metabolism	Carbohydrates	Monosaccharides	Sugar acids	C00257	D-Gluconic acid	InChI=1S/C6H12O7/c7-1-2(8)3(9)4(10)5(11)6(12)13/h2-5,7-11H,1H2,(H,12,13)/t2-,3-,4+,5-/m1/s1	RGHNJXZEOKUKBD-SQOUGZDYSA-N
NEG00075	912380	1.01256e+06	1.01688e+06	756464	1.18177e+06	1.23827e+06	1.3436e+06	1.2139e+06	1.30889e+06	1.96466e+06	Flavin mononucleotide	0.626802	146-17-8	C17H21N4O9P	456.344	141.41	375.13	forward	HMDB0001520	Organoheterocyclic compounds	Flavin nucleotides	Alloxazines and isoalloxazines	Organoheterocyclic compounds	C00255	ko01100//Metabolic pathways;ko01110//Biosynthesis of secondary metabolites;ko00740//Riboflavin metabolism	Global and overview maps;Metabolism of cofactors and vitamins	Metabolism	Vitamins and Cofactors	Vitamins	Water-soluble vitamins	C00255	Riboflavin (Vitamin B2)	InChI=1S/C17H21N4O9P/c1-7-3-9-10(4-8(7)2)21(15-13(18-9)16(25)20-17(26)19-15)5-11(22)14(24)12(23)6-30-31(27,28)29/h3-4,11-12,14,22-24H,5-6H2,1-2H3,(H,20,25,26)(H2,27,28,29)/t11-,12+,14-/m0/s1	FVTCRASFADXXNN-SCRDCRAPSA-N
NEG00076	656605	1.16099e+07	408478	10449.4	153453	1.05431e+06	15400.5	2672.51	16154.9	50507.8	5,7-dihydroxy-2-phenyl-6-[3,4,5-trihydroxy-6-(hydroxymethyl)oxan-2-yl]-8-(3,4,5-trihydroxyoxan-2-yl)-4H-chromen-4-one	0.615303	-	C26H28O13	548.497	219.299	547.144	forward	HMDB0140256	Phenylpropanoids and polyketides	Flavonoids	Flavonoid glycosides	Flavonoids	-	-	-	-	-	-	-	-	-	-	-
NEG00077	8.26373e+06	7.66665e+06	6.99348e+06	7.35421e+06	8.6903e+06	8.37299e+06	8.20488e+06	9.01672e+06	8.87078e+06	9.42317e+06	Valeric acid	0.602232	109-52-4	C5H10O2	102.068	646.679	101.061	forward	HMDB0000892	Lipids and lipid-like molecules	Fatty Acyls	Fatty acids and conjugates	Lipids and lipid-like molecules	-	-	-	-	-	-	-	-	-	InChI=1S/C5H10O2/c1-2-3-4-5(6)7/h2-4H2,1H3,(H,6,7)	NQPDZGIKBAWPEJ-UHFFFAOYSA-N
NEG00078	8.23781e+06	6.65339e+06	7.45858e+06	8.70065e+06	1.11353e+07	1.08297e+07	1.26228e+07	1.00623e+07	9.26046e+06	1.07271e+07	Allopurinol	0.592071	315-30-0	C5H4N4O	136.039	619.875	135.031	forward	HMDB0014581	Organoheterocyclic compounds	Pyrazolopyrimidines	Pyrazolo[3,4-d]pyrimidines	Nucleotide and derivatives	-	-	-	-	-	-	-	-	-	InChI=1S/C5H4N4O/c10-5-3-1-8-9-4(3)6-2-7-5/h1-2H,(H2,6,7,8,9,10)	OFCNXPDARWKPPY-UHFFFAOYSA-N
NEG00079	4.56685e+06	7.24827e+06	6.74903e+06	5.92132e+06	1.06338e+07	7.90822e+06	7.33535e+06	7.84839e+06	6.74243e+06	8.23918e+06	(1R,2S,3R)-2-Acetyl-4(5)-(1,2,3,4-tetrahydroxybutyl)imidazole	0.585961	94944-70-4	C9H14N2O5	230.218	636.191	229.084	forward	HMDB0029756	Organic oxygen compounds	Organooxygen compounds	Carbonyl compounds	Carbonyl compounds	-	-	-	-	-	-	-	-	-	InChI=1S/C9H14N2O5/c1-4(13)9-10-2-5(11-9)7(15)8(16)6(14)3-12/h2,6-8,12,14-16H,3H2,1H3,(H,10,11)	CQSIXFHVGKMLGQ-UHFFFAOYSA-N
NEG00080	4.2351e+06	6.04543e+06	7.2415e+06	5.28762e+06	3.96789e+06	6.9653e+06	6.01623e+06	7.61657e+06	2.97764e+06	3.47528e+06	Gluconolactone	0.551551	90-80-2	C6H10O6	178.14	33.6003	177.04	forward	HMDB0000150	Organic oxygen compounds	Organooxygen compounds	Carbohydrates and carbohydrate conjugates	Carbohydrates and carbohydrate conjugates	C00198	ko01100//Metabolic pathways;ko01130//Biosynthesis of antibiotics;ko01110//Biosynthesis of secondary metabolites;ko01120//Microbial metabolism in diverse environments;ko01200//Carbon metabolism;ko00030//Pentose phosphate pathway	Carbohydrate metabolism;Global and overview maps	Metabolism	-	-	-	-	-	InChI=1S/C6H10O6/c7-1-2-3(8)4(9)5(10)6(11)12-2/h2-5,7-10H,1H2/t2-,3-,4+,5-/m1/s1	PHOQVHQSTUBQQK-SQOUGZDYSA-N
NEG00081	252082	268116	240544	202219	221806	266169	243570	319049	284391	280897	Dimethylmalonic acid	0.546427	595-46-0	C5H8O4	132.115	649.379	131.035	forward	HMDB0002001	Organic acids and derivatives	Carboxylic acids and derivatives	Dicarboxylic acids and derivatives	Organic acids and derivatives	-	-	-	-	-	-	-	-	-	InChI=1S/C5H8O4/c1-5(2,3(6)7)4(8)9/h1-2H3,(H,6,7)(H,8,9)	OREAFAJWWJHCOT-UHFFFAOYSA-N
NEG00082	2.62773e+06	3.18308e+06	3.08303e+06	3.4651e+06	4.73637e+06	3.62823e+06	4.21696e+06	5.58906e+06	4.84049e+06	4.28496e+06	Kinetin	0.528288	525-79-1	C10H9N5O	215.211	544.338	214.073	forward	HMDB0012245	Organoheterocyclic compounds	Imidazopyrimidines	Purines and purine derivatives	Nucleotide and derivatives	-	-	-	-	-	-	-	-	-	InChI=1S/C10H9N5O/c1-2-7(16-3-1)4-11-9-8-10(13-5-12-8)15-6-14-9/h1-3,5-6H,4H2,(H2,11,12,13,14,15)	QANMHLXAZMSUEX-UHFFFAOYSA-N
NEG00083	2.07991e+07	2.95771e+07	4.24979e+07	2.77431e+07	2.72967e+07	6.71163e+07	4.47272e+07	6.24179e+07	2.40347e+07	2.7096e+07	2-hydroxypropanoic acid	0.5	-	C3H6O3	90.0779	32.4194	89.0243	reverse	HMDB0144295	Organic acids and derivatives	Hydroxy acids and derivatives	Alpha hydroxy acids and derivatives	Organic acids and derivatives	-	-	-	-	-	-	-	-	-	-	-
NEG00084	4.63266e+06	4.74668e+06	6.83969e+06	3.46199e+06	711293	4.50052e+06	6.44654e+06	3.72783e+06	448204	1.73531e+06	Galactose 1-phosphate	0.5	2255-14-3	C6H13O9P	260.03	28.6283	259.022	reverse	HMDB0000645	Organic oxygen compounds	Organooxygen compounds	Carbohydrates and carbohydrate conjugates	Carbohydrates and carbohydrate conjugates	C00446	ko01100//Metabolic pathways;ko00520//Amino sugar and nucleotide sugar metabolism;ko00052//Galactose metabolism	Carbohydrate metabolism;Global and overview maps	Metabolism	-	-	-	-	-	InChI=1S/C6H13O9P/c7-1-2-3(8)4(9)5(10)6(14-2)15-16(11,12)13/h2-10H,1H2,(H2,11,12,13)/t2-,3+,4+,5-,6-/m1/s1	HXXFSFRBOHSIMQ-FPRJBGLDSA-N
NEG00085	6.98206e+06	1.00078e+07	4.83581e+06	7.53024e+06	1.56068e+06	1.38926e+06	2.06149e+06	3.13575e+06	741644	1.61885e+06	Oxoglutaric acid	0.5	328-50-7	C5H6O5	146.098	36.4064	145.014	reverse	HMDB0000208	Organic acids and derivatives	Keto acids and derivatives	Gamma-keto acids and derivatives	Organic acids and derivatives	C00026	ko01100//Metabolic pathways;ko01130//Biosynthesis of antibiotics;ko01110//Biosynthesis of secondary metabolites;ko01120//Microbial metabolism in diverse environments;ko01230//Biosynthesis of amino acids;ko01200//Carbon metabolism;ko00630//Glyoxylate and dicarboxylate metabolism;ko01210//2-Oxocarboxylic acid metabolism;ko00020//Citrate cycle (TCA cycle);ko00040//Pentose and glucuronate interconver…	Amino acid metabolism;Carbohydrate metabolism;Global and overview maps;Metabolism of other amino acids	Metabolism	Organic acids	Carboxylic acids	2-Oxocarboxylic acids	C00026	2-Oxoglutarate	InChI=1S/C5H6O5/c6-3(5(9)10)1-2-4(7)8/h1-2H2,(H,7,8)(H,9,10)	KPGXRSRHYNQIFN-UHFFFAOYSA-N
NEG00086	2.60254e+07	2.84262e+07	1.04613e+07	1.23771e+07	1.51949e+07	2.92895e+07	2.96577e+07	5.78906e+07	2.52009e+07	6.01177e+06	Threonic acid	0.5	7306-96-9	C4H8O5	136.103	30.248	135.03	reverse	HMDB0062620	Organic oxygen compounds	Organooxygen compounds	Carbohydrates and carbohydrate conjugates	Carbohydrates and carbohydrate conjugates	C01620	ko00053//Ascorbate and aldarate metabolism	Carbohydrate metabolism	Metabolism	-	-	-	-	-	InChI=1S/C7H15NO3/c1-8(2,3)5-6(9)4-7(10)11/h6,9H,4-5H2,1-3H3/p+1/t6-/m0/s1	PHIQHXFUZVPYII-LURJTMIESA-O
NEG00087	5.63894e+07	4.3355e+07	6.29132e+07	4.31179e+07	8.69735e+07	1.54634e+08	1.08062e+08	1.65797e+08	7.53028e+07	5.21297e+07	allo-inositol	0.5	643-10-7	C6H12O6	180.063	31.607	179.056	reverse	HMDB0240211	Organic oxygen compounds	Organooxygen compounds	Alcohols and polyols	Alcohols and polyols	-	-	-	-	-	-	-	-	-	InChI=1S/C6H12O6/c7-1-2(8)4(10)6(12)5(11)3(1)9/h1-12H/t1-,2-,3-,4-,5-,6+	CDAISMWEOUEBRE-OQYPVSDDSA-N
NEG00088	5.64478e+07	6.01481e+07	5.44439e+07	3.94612e+07	1.28817e+07	1.60585e+07	1.60673e+07	1.78473e+07	7.844e+06	1.41089e+07	cis-Aconitic acid	0.5	585-84-2	C6H6O6	174.016	36.9154	173.009	reverse	HMDB0000072	Organic acids and derivatives	Carboxylic acids and derivatives	Tricarboxylic acids and derivatives	Organic acids and derivatives	C00417	ko01100//Metabolic pathways;ko01130//Biosynthesis of antibiotics;ko01110//Biosynthesis of secondary metabolites;ko01120//Microbial metabolism in diverse environments;ko00630//Glyoxylate and dicarboxylate metabolism;ko01210//2-Oxocarboxylic acid metabolism;ko00020//Citrate cycle (TCA cycle);ko00660//C5-Branched dibasic acid metabolism	Carbohydrate metabolism;Global and overview maps	Metabolism	Organic acids	Carboxylic acids	Tricarboxylic acids	C00417	cis-Aconitate	InChI=1S/C6H6O6/c7-4(8)1-3(6(11)12)2-5(9)10/h1H,2H2,(H,7,8)(H,9,10)(H,11,12)/b3-1-	GTZCVFVGUGFEME-IWQZZHSRSA-N
NEG00089	3.36355e+06	2.23057e+06	2.70775e+06	3.29848e+06	1.17002e+07	1.13022e+07	7.17991e+06	8.83952e+06	2.45661e+07	1.48546e+07	Inosine	0.499708	58-63-9	C10H12N4O5	268.081	29.4343	267.072	reverse	HMDB0000195	Nucleosides, nucleotides, and analogues	Purine nucleosides	HASH(0x9e9ff58)	Nucleotide and derivatives	C00294	ko01100//Metabolic pathways;ko00230//Purine metabolism	Global and overview maps;Nucleotide metabolism	Metabolism	-	-	-	-	-	InChI=1S/C10H12N4O5/c15-1-4-6(16)7(17)10(19-4)14-3-13-5-8(14)11-2-12-9(5)18/h2-4,6-7,10,15-17H,1H2,(H,11,12,18)/t4-,6-,7-,10-/m1/s1	UGQMRVRMYYASKQ-KQYNXXCUSA-N
NEG00090	2.82315e+06	4.55476e+06	3.0227e+06	3.76939e+06	1.15884e+06	2.42672e+06	2.44817e+06	3.0274e+06	944482	1.90788e+06	Uridine diphosphategalactose	0.499129	2956-16-3	C15H24N2O17P2	566.302	28.6278	565.048	reverse	HMDB0000302	Nucleosides, nucleotides, and analogues	Pyrimidine nucleotides	Pyrimidine nucleotide sugars	Nucleotide and derivatives	C00052	ko01100//Metabolic pathways;ko00520//Amino sugar and nucleotide sugar metabolism;ko00052//Galactose metabolism	Carbohydrate metabolism;Global and overview maps	Metabolism	-	-	-	-	-	InChI=1S/C15H24N2O17P2/c18-3-5-8(20)10(22)12(24)14(32-5)33-36(28,29)34-35(26,27)30-4-6-9(21)11(23)13(31-6)17-2-1-7(19)16-15(17)25/h1-2,5-6,8-14,18,20-24H,3-4H2,(H,26,27)(H,28,29)(H,16,19,25)/t5-,6-,8+,9-,10+,11-,12-,13-,14-/m1/s1	HSCJRCZFDFQWRP-ABVWGUQPSA-N
NEG00091	1.6995e+06	1.83313e+06	1.02976e+06	889508	231007	232880	146858	242060	407108	719271	Pentostatin	0.487839	53910-25-1	C11H16N4O4	268.269	45.0018	267.108	forward	HMDB0014692	Organoheterocyclic compounds	Imidazodiazepines	-	Organoheterocyclic compounds	-	-	-	-	-	-	-	-	-	InChI=1S/C11H16N4O4/c16-3-8-6(17)1-9(19-8)15-5-14-10-7(18)2-12-4-13-11(10)15/h4-9,16-18H,1-3H2,(H,12,13)/t6-,7+,8+,9+/m0/s1	FPVKHBSQESCIEP-JQCXWYLXSA-N
NEG00092	2.5726e+06	3.95164e+06	2.79274e+06	3.57122e+06	3.42562e+06	5.698e+06	4.80683e+06	2.83601e+06	3.69053e+06	4.01639e+06	Hydroxykynurenine	0.484472	484-78-6	C10H12N2O4	224.213	532.367	223.073	forward	HMDB0000732	Organic oxygen compounds	Organooxygen compounds	Carbonyl compounds	Carbonyl compounds	-	-	-	-	-	-	-	-	-	InChI=1S/C10H12N2O4/c11-6(10(15)16)4-8(14)5-2-1-3-7(13)9(5)12/h1-3,6,13H,4,11-12H2,(H,15,16)	VCKPUUFAIGNJHC-UHFFFAOYSA-N
NEG00093	194099	6.70137e+06	1.28506e+07	3.68651e+06	0	1.47514e+06	3.37067e+06	1.48624e+06	0	12414.5	Dopamine	0.484087	62-31-7	C8H11NO2	153.178	82.2698	299.077	forward	HMDB0000073	Benzenoids	Phenols	Benzenediols	Phenols	C03758	ko01100//Metabolic pathways;ko01110//Biosynthesis of secondary metabolites;ko00350//Tyrosine metabolism;ko00950//Isoquinoline alkaloid biosynthesis;ko00965//Betalain biosynthesis	Amino acid metabolism;Biosynthesis of other secondary metabolites;Global and overview maps	Metabolism	Hormones and transmitters	Neurotransmitters	Biogenic amines	C03758	Dopamine	InChI=1S/C8H11NO2/c9-4-3-6-1-2-7(10)8(11)5-6/h1-2,5,10-11H,3-4,9H2	VYFYYTLLBUKUHU-UHFFFAOYSA-N
POS00243	4.48933e+07	5.75301e+07	8.31128e+07	4.98453e+07	1.3673e+07	3.43005e+07	5.87976e+07	3.67024e+07	1.0251e+08	1.23473e+08	L-Phenylalanine	0.772747	63-91-2	C9H11NO2	165.079	149.32	166.086	forward	HMDB0000159	Organic acids and derivatives	Carboxylic acids and derivatives	Amino acids, peptides, and analogues	Amino acids, peptides, and analogues	C00079	ko01100//Metabolic pathways;ko01130//Biosynthesis of antibiotics;ko01110//Biosynthesis of secondary metabolites;ko01230//Biosynthesis of amino acids;ko00400//Phenylalanine, tyrosine and tryptophan biosynthesis;ko01210//2-Oxocarboxylic acid metabolism;ko02010//ABC transporters;ko00970//Aminoacyl-tRNA biosynthesis;ko00360//Phenylalanine metabolism;ko00940//Phenylpropanoid biosynthesis;ko00460//Cyan…	Amino acid metabolism;Biosynthesis of other secondary metabolites;Global and overview maps;Membrane transport;Metabolism of other amino acids;Translation	Environmental Information Processing;Genetic Information Processing;Metabolism	Peptides	Amino acids	Common amino acids	C00079	Phenylalanine (Phe)	InChI=1S/C4H7NO4/c5-2(4(8)9)1-3(6)7/h2H,1,5H2,(H,6,7)(H,8,9)/t2-/m0/s1	CKLJMWTZIZZHCS-REOHCLBHSA-N
NEG00051	738734	879192	1.30011e+06	664412	1.27086e+06	5.42733e+07	1.48906e+06	1.94213e+06	1.01244e+06	1.82363e+06	L-Asparagine	0.896489	70-47-3	C4H8N2O3	132.053	31.0504	131.046	forward	HMDB0000168	Organic acids and derivatives	Carboxylic acids and derivatives	Amino acids, peptides, and analogues	Amino acids, peptides, and analogues	C00152	ko01100//Metabolic pathways;ko01110//Biosynthesis of secondary metabolites;ko01230//Biosynthesis of amino acids;ko00970//Aminoacyl-tRNA biosynthesis;ko00250//Alanine, aspartate and glutamate metabolism;ko00460//Cyanoamino acid metabolism	Amino acid metabolism;Global and overview maps;Metabolism of other amino acids;Translation	Genetic Information Processing;Metabolism	Peptides	Amino acids	Common amino acids	C00152	Asparagine (Asn)	InChI=1S/C9H11NO4/c10-6(9(13)14)3-5-1-2-7(11)8(12)4-5/h1-2,4,6,11-12H,3,10H2,(H,13,14)	WTDRDQBEARUVNC-UHFFFAOYSA-N
NEG00096	2.47866e+07	2.59212e+07	1.86363e+07	1.48638e+07	8.15116e+07	4.58785e+07	3.59517e+07	2.59116e+07	1.61987e+08	2.30302e+07	7-Methylxanthine	0.461553	552-62-5	C6H6N4O2	166.137	38.2827	165.04	forward	HMDB0001991	Organoheterocyclic compounds	Imidazopyrimidines	Purines and purine derivatives	Nucleotide and derivatives	C16353	ko01100//Metabolic pathways;ko01110//Biosynthesis of secondary metabolites;ko01120//Microbial metabolism in diverse environments;ko00232//Caffeine metabolism	Biosynthesis of other secondary metabolites;Global and overview maps	Metabolism	-	-	-	-	-	InChI=1S/C6H6N4O2/c1-10-2-7-4-3(10)5(11)9-6(12)8-4/h2H,1H3,(H2,8,9,11,12)	PFWLFWPASULGAN-UHFFFAOYSA-N
NEG00097	5.30695e+06	6.99686e+06	9.6942e+06	6.12242e+06	9.69881e+06	2.6693e+07	1.63103e+07	2.31332e+07	8.38904e+06	7.78412e+06	L-Erythrulose	0.442927	533-50-6	C4H8O4	120.104	32.6648	119.035	forward	HMDB0006293	Organic oxygen compounds	Organooxygen compounds	Carbohydrates and carbohydrate conjugates	Carbohydrates and carbohydrate conjugates	-	-	-	-	-	-	-	-	-	InChI=1S/C4H8O4/c5-1-3(7)4(8)2-6/h3,5-7H,1-2H2/t3-/m0/s1	UQPHVQVXLPRNCX-VKHMYHEASA-N
NEG00098	3.45701e+06	1.60716e+07	1.17281e+07	1.51045e+07	3.54497e+06	3.89703e+06	5.14556e+06	1.95136e+07	4.15704e+06	4.11959e+06	Avocadyne 1-acetate	0.436749	24607-06-5	C19H34O4	326.471	377.701	325.238	forward	HMDB0031048	Lipids and lipid-like molecules	Fatty Acyls	Fatty alcohols	Lipids and lipid-like molecules	-	-	-	-	-	-	-	-	-	InChI=1S/C19H34O4/c1-3-4-5-6-7-8-9-10-11-12-13-14-18(21)15-19(22)16-23-17(2)20/h1,18-19,21-22H,4-16H2,2H3	JAKAZHIACKJNNB-UHFFFAOYSA-N
NEG00099	2.66239e+06	3.85608e+06	5.92962e+06	3.5591e+06	4.96316e+06	5.59083e+07	6.97644e+06	9.52289e+06	3.9052e+06	2.97956e+06	Ethylmalonic acid	0.430407	601-75-2	C5H8O4	132.115	32.7026	131.035	forward	HMDB0000622	Lipids and lipid-like molecules	Fatty Acyls	Fatty acids and conjugates	Lipids and lipid-like molecules	-	-	-	-	-	-	-	-	-	InChI=1S/C5H8O4/c1-2-3(4(6)7)5(8)9/h3H,2H2,1H3,(H,6,7)(H,8,9)	UKFXDFUAPNAMPJ-UHFFFAOYSA-N
NEG00100	9.07828e+06	8.99894e+06	6.96372e+06	5.57625e+06	3.26041e+06	3.17162e+06	2.99675e+06	3.65965e+06	2.44184e+06	2.96436e+06	2-Furoic acid	0.429274	88-14-2	C5H4O3	112.084	36.6529	111.009	reverse	HMDB0000617	Organoheterocyclic compounds	Furans	Furoic acid and derivatives	Organoheterocyclic compounds	C01546	ko01120//Microbial metabolism in diverse environments	Global and overview maps	Metabolism	-	-	-	-	-	InChI=1S/C5H4O3/c6-5(7)4-2-1-3-8-4/h1-3H,(H,6,7)	SMNDYUVBFMFKNZ-UHFFFAOYSA-N
NEG00101	12965.5	540395	1.54202e+06	269220	391428	3.46773e+06	1.01038e+07	1.64372e+07	2.89598e+06	1.73087e+07	Diosmin	0.40458	520-27-4	C28H32O15	608.545	236.51	607.168	forward	HMDB0029548	Phenylpropanoids and polyketides	Flavonoids	Flavonoid glycosides	Flavonoids	-	-	-	-	-	-	-	-	-	InChI=1S/C28H32O15/c1-10-21(32)23(34)25(36)27(40-10)39-9-19-22(33)24(35)26(37)28(43-19)41-12-6-14(30)20-15(31)8-17(42-18(20)7-12)11-3-4-16(38-2)13(29)5-11/h3-8,10,19,21-30,32-37H,9H2,1-2H3	GZSOSUNBTXMUFQ-UHFFFAOYSA-N
NEG00102	4.71296e+06	4.59772e+06	4.12278e+06	3.07775e+06	5.07069e+06	4.95074e+06	8.21995e+06	1.91212e+06	5.30212e+06	6.9854e+06	Glycyltyrosine	0.385545	658-79-7	C11H14N2O4	238.243	526.754	237.089	forward	HMDB0028853	Organic acids and derivatives	Carboxylic acids and derivatives	Amino acids, peptides, and analogues	Amino acids, peptides, and analogues	-	-	-	-	-	-	-	-	-	InChI=1S/C10H19N3O4/c1-5(2)8(12)9(15)13-7(14)4-3-6(11)10(16)17/h5-6,8H,3-4,11-12H2,1-2H3,(H,16,17)(H,13,14,15)	RNVIUPLZMWAIQD-UHFFFAOYSA-N
NEG00103	1.33278e+07	4.14535e+06	2.26489e+06	2.31052e+06	4.87957e+06	1.40024e+06	1.48936e+06	1.08116e+06	9.55194e+06	4.37441e+06	Glipizide	0.358621	29094-61-9	C21H27N5O4S	445.535	205.655	444.172	forward	HMDB0015200	Benzenoids	Benzene and substituted derivatives	Benzenesulfonamides	Benzenoids	-	-	-	-	-	-	-	-	-	InChI=1S/C21H27N5O4S/c1-15-13-24-19(14-23-15)20(27)22-12-11-16-7-9-18(10-8-16)31(29,30)26-21(28)25-17-5-3-2-4-6-17/h7-10,13-14,17H,2-6,11-12H2,1H3,(H,22,27)(H2,25,26,28)	ZJJXGWJIGJFDTL-UHFFFAOYSA-N
NEG00104	8.80635e+06	8.47148e+06	7.43507e+06	9.05215e+06	9.68537e+06	9.90148e+06	1.01748e+07	1.12692e+07	1.20184e+07	1.00717e+07	Porphobilinogen	0.32231	487-90-1	C10H14N2O4	226.095	535.048	225.089	forward	HMDB0000245	Organic nitrogen compounds	Organonitrogen compounds	Amines	Amino acids, peptides, and analogues	C00931	ko01100//Metabolic pathways;ko01110//Biosynthesis of secondary metabolites;ko01120//Microbial metabolism in diverse environments;ko00860//Porphyrin and chlorophyll metabolism	Global and overview maps;Metabolism of cofactors and vitamins	Metabolism	-	-	-	-	-	InChI=1S/C10H14N2O4/c11-4-8-7(3-10(15)16)6(5-12-8)1-2-9(13)14/h5,12H,1-4,11H2,(H,13,14)(H,15,16)	QSHWIQZFGQKFMA-UHFFFAOYSA-N
POS00001	8.17899e+07	8.66236e+07	8.33188e+07	7.16287e+07	8.63729e+07	9.94738e+07	1.13595e+08	8.10625e+07	9.32639e+07	1.28315e+08	2-Methyl-1-propylamine	0.999958	78-81-9	C4H11N	73.1368	454.385	74.0964	forward	HMDB0034198	Organic nitrogen compounds	Organonitrogen compounds	Amines	Amino acids, peptides, and analogues	-	-	-	-	-	-	-	-	-	InChI=1S/C4H11N/c1-4(2)3-5/h4H,3,5H2,1-2H3	KDSNLYIMUZNERS-UHFFFAOYSA-N
POS00002	430846	1.71085e+06	8.48808e+06	5.77214e+06	2.56018e+06	1.80456e+06	3.67869e+06	3.94732e+06	1.71642e+06	2.42723e+06	1-Methyladenosine	0.999856	15763-06-1	C11H15N5O4	281.112	45.208	282.119	forward	HMDB0003331	Nucleosides, nucleotides, and analogues	Purine nucleosides	-	Nucleotide and derivatives	-	-	-	-	-	-	-	-	-	InChI=1S/C11H15N5O4/c1-15-3-14-10-6(9(15)12)13-4-16(10)11-8(19)7(18)5(2-17)20-11/h3-5,7-8,11-12,17-19H,2H2,1H3/t5-,7-,8-,11-/m1/s1	GFYLSDSUCHVORB-IOSLPCCCSA-N
POS00003	1.20839e+09	1.66636e+09	1.63841e+09	1.39345e+09	8.91587e+08	1.60303e+09	1.4292e+09	1.42812e+09	8.33034e+08	1.22329e+09	Choline	0.999818	62-49-7	C5H13NO	103.1	31.7417	104.107	forward	HMDB0000097	Organic nitrogen compounds	Organonitrogen compounds	Quaternary ammonium salts	Alkaloids and derivatives	C00114	ko01100//Metabolic pathways;ko00564//Glycerophospholipid metabolism;ko00260//Glycine, serine and threonine metabolism;ko02010//ABC transporters	Amino acid metabolism;Global and overview maps;Lipid metabolism;Membrane transport	Environmental Information Processing;Metabolism	-	-	-	-	-	InChI=1S/C5H14NO/c1-6(2,3)4-5-7/h7H,4-5H2,1-3H3/q+1	OEYIOHPDSNJKLS-UHFFFAOYSA-N
POS00004	1.49751e+07	1.20187e+07	1.42048e+07	1.13166e+07	1.65466e+07	1.67179e+07	1.60887e+07	1.06882e+07	1.47465e+07	1.61091e+07	Pyrrolidine	0.999799	123-75-1	C4H9N	71.0735	649.749	72.0808	forward	HMDB0031641	Organoheterocyclic compounds	Pyrrolidines	-	Organoheterocyclic compounds	-	-	-	-	-	-	-	-	-	InChI=1S/C4H9N/c1-2-4-5-3-1/h5H,1-4H2	RWRDLPDLKQPQOW-UHFFFAOYSA-N
POS00005	6.77331e+06	6.07699e+06	6.49921e+06	3.84264e+06	4.98166e+06	6.13137e+06	7.34624e+06	5.45359e+06	5.26017e+06	9.23215e+06	Picraquassioside A	0.999614	169312-28-1	C18H22O10	398.361	140.852	399.126	forward	HMDB0041285	Organic oxygen compounds	Organooxygen compounds	Carbohydrates and carbohydrate conjugates	Carbohydrates and carbohydrate conjugates	-	-	-	-	-	-	-	-	-	InChI=1S/C18H22O10/c1-25-17-8(2-3-13(20)21)11(6-10-9(17)4-5-26-10)27-18-16(24)15(23)14(22)12(7-19)28-18/h4-6,12,14-16,18-19,22-24H,2-3,7H2,1H3,(H,20,21)	FQTKOEVCGAVVIG-UHFFFAOYSA-N
POS00006	6.06655e+06	3.86481e+06	9.39898e+06	1.97337e+07	693763	3.30405e+06	5.66129e+06	5.49592e+06	1.659e+06	5.26415e+06	Adenosine	0.999416	58-61-7	C10H13N5O4	267.241	162.366	268.104	forward	HMDB0000050	Nucleosides, nucleotides, and analogues	Purine nucleosides	HASH(0x1cda538)	Nucleotide and derivatives	C00212	ko01100//Metabolic pathways;ko00230//Purine metabolism	Global and overview maps;Nucleotide metabolism	Metabolism	Nucleic acids	Nucleosides	Ribonucleosides	C00212	Adenosine (A)	InChI=1S/C10H13N5O4/c11-8-5-9(13-2-12-8)15(3-14-5)10-7(18)6(17)4(1-16)19-10/h2-4,6-7,10,16-18H,1H2,(H2,11,12,13)/t4-,6-,7-,10-/m1/s1	OIRDTQYFTABQOQ-KQYNXXCUSA-N
POS00007	3.98539e+07	4.11879e+07	3.89556e+07	3.7326e+07	4.53802e+07	4.22005e+07	4.5017e+07	3.81828e+07	4.69612e+07	4.11882e+07	N,O-Didesmethylvenlafaxine	0.999378	135308-74-6	C15H23NO2	249.349	329.997	250.177	forward	HMDB0060852	Organic oxygen compounds	Organooxygen compounds	Alcohols and polyols	Alcohols and polyols	-	-	-	-	-	-	-	-	-	-	-
POS00008	1.90684e+07	8.67836e+06	2.76933e+06	1.86773e+06	4.28513e+06	1.29682e+06	1.07613e+06	963853	7.77602e+06	2.14421e+06	Pteroside D	0.998892	35943-38-5	C21H30O8	410.458	201.959	411.199	forward	HMDB0036603	Organic oxygen compounds	Organooxygen compounds	Carbohydrates and carbohydrate conjugates	Carbohydrates and carbohydrate conjugates	-	-	-	-	-	-	-	-	-	InChI=1S/C21H30O8/c1-9-7-12-14(19(27)21(3,4)18(12)26)10(2)11(9)5-6-28-20-17(25)16(24)15(23)13(8-22)29-20/h7,13,15-18,20,22-26H,5-6,8H2,1-4H3	TUGWHBZURNWRDG-UHFFFAOYSA-N
POS00009	2.54873e+07	4.75659e+07	4.38385e+07	5.50783e+07	6.07994e+06	2.0715e+07	2.5515e+07	2.36081e+07	9.99608e+06	2.21144e+07	Adenine	0.998756	73-24-5	C5H5N5	135.054	131.502	136.062	forward	HMDB0000034	Organoheterocyclic compounds	Imidazopyrimidines	Purines and purine derivatives	Nucleotide and derivatives	C00147	ko01100//Metabolic pathways;ko00230//Purine metabolism;ko00908//Zeatin biosynthesis	Global and overview maps;Metabolism of terpenoids and polyketides;Nucleotide metabolism	Metabolism	Nucleic acids	Bases	Purines	C00147	Adenine (Ade)	InChI=1S/C5H5N5/c6-4-3-5(9-1-7-3)10-2-8-4/h1-2H,(H3,6,7,8,9,10)	GFFGJBXGBJISGV-UHFFFAOYSA-N
POS00010	3.24175e+06	4.52645e+07	3.15634e+07	2.7425e+07	2.76398e+06	3.3317e+06	5.21856e+06	1.35094e+07	2.634e+06	6.29432e+06	Corticosterone	0.99872	50-22-6	C21H30O4	346.461	418.594	347.218	forward	HMDB0001547	Lipids and lipid-like molecules	Steroids and steroid derivatives	Hydroxysteroids	Lipids and lipid-like molecules	C02140	ko01100//Metabolic pathways	Global and overview maps	Metabolism	Hormones and transmitters	Steroid hormones	Mineralocorticoids	C02140	Corticosterone	InChI=1S/C21H30O4/c1-20-8-7-13(23)9-12(20)3-4-14-15-5-6-16(18(25)11-22)21(15,2)10-17(24)19(14)20/h9,14-17,19,22,24H,3-8,10-11H2,1-2H3/t14-,15-,16+,17-,19+,20-,21-/m0/s1	OMFXVFTZEKFJBZ-HJTSIMOOSA-N
POS00011	1.35491e+07	2.41799e+07	1.63796e+07	1.3876e+07	7.0958e+06	3.8365e+07	2.83845e+07	1.84856e+07	1.37677e+07	2.41205e+07	Methyl acrylate	0.998683	96-33-3	C4H6O2	86.0892	33.6085	87.0441	forward	HMDB0033977	Organic acids and derivatives	Carboxylic acids and derivatives	Acrylic acids and derivatives	Organic acids and derivatives	-	-	-	-	-	-	-	-	-	InChI=1S/C4H6O2/c1-3-4(5)6-2/h3H,1H2,2H3	BAPJBEWLBFYGME-UHFFFAOYSA-N
POS00012	1.79866e+07	9.53584e+06	1.95417e+07	1.99014e+07	1.86879e+07	1.20139e+07	6.63995e+06	4.96834e+06	1.66455e+07	5.37691e+06	7-Hydroxymethyl-12-methylbenz[a]anthracene sulfate	0.998668	-	C20H16O4S	352.404	34.6208	353.084	forward	HMDB0060420	Benzenoids	Phenanthrenes and derivatives	-	Stilbenes	-	-	-	-	-	-	-	-	-	-	-
POS00013	147975	2.3385e+06	2.44446e+06	3.17308e+06	287945	1.10705e+06	1.70567e+06	3.25316e+06	299359	1.3347e+06	[10]-Gingerdione	0.998481	-	C21H32O4	348.476	454.785	349.235	forward	HMDB0029475	Benzenoids	Phenols	Methoxyphenols	Phenols	-	-	-	-	-	-	-	-	-	-	-
POS00014	31590.1	251339	466050	99816.5	328838	634079	738825	265953	351645	407102	Di-O-methylcrenatin	0.998287	64121-98-8	C15H22O9	346.33	189.791	347.133	forward	HMDB0032742	Organic oxygen compounds	Organooxygen compounds	Carbohydrates and carbohydrate conjugates	Carbohydrates and carbohydrate conjugates	-	-	-	-	-	-	-	-	-	InChI=1S/C15H22O9/c1-21-8-3-7(5-16)4-9(22-2)14(8)24-15-13(20)12(19)11(18)10(6-17)23-15/h3-4,10-13,15-20H,5-6H2,1-2H3	RWIINOLFQCPJMH-UHFFFAOYSA-N
POS00015	1.87517e+06	1.42729e+07	4.34379e+07	1.91284e+07	707964	4.79546e+06	5.08872e+06	8.62942e+06	688434	5.08745e+06	Prostaglandin H2	0.998149	42935-17-1	C20H32O5	352.225	372.563	335.219	forward	HMDB0001381	Lipids and lipid-like molecules	Fatty Acyls	Eicosanoids	Lipids and lipid-like molecules	C00427	ko01100//Metabolic pathways;ko00590//Arachidonic acid metabolism	Global and overview maps;Lipid metabolism	Metabolism	Lipids	Eicosanoids	Prostaglandins	C00427	Prostaglandin H2	InChI=1S/C20H32O5/c1-2-3-6-9-15(21)12-13-17-16(18-14-19(17)25-24-18)10-7-4-5-8-11-20(22)23/h4,7,12-13,15-19,21H,2-3,5-6,8-11,14H2,1H3,(H,22,23)/b7-4-,13-12+/t15-,16+,17+,18-,19+/m0/s1	YIBNHAJFJUQSRA-YNNPMVKQSA-N
POS00016	8.29467e+07	8.25426e+07	7.90052e+07	8.18595e+07	1.00713e+08	9.83908e+07	1.03342e+08	9.4686e+07	9.60113e+07	9.02354e+07	2-Propionylpyrrole	0.997756	1073-26-3	C7H9NO	123.153	645.977	124.076	forward	HMDB0032492	Organooxygen compounds	Carbonyl compounds	Carbonyl compounds	Carbonyl compounds	-	-	-	-	-	-	-	-	-	InChI=1S/C7H9NO/c1-2-7(9)6-4-3-5-8-6/h3-5,8H,2H2,1H3	AEJPPSRYXGEVDT-UHFFFAOYSA-N
POS00017	1.56784e+08	3.36657e+08	2.79663e+08	2.03414e+08	4.78822e+07	2.63673e+08	1.97682e+08	1.95198e+08	4.51123e+07	1.26843e+08	DL-Glutamate	0.997453	-	C5H9NO4	147.129	32.5567	148.061	forward	HMDB0060475	Organic acids and derivatives	Carboxylic acids and derivatives	Amino acids, peptides, and analogues	Amino acids, peptides, and analogues	-	-	-	-	-	-	-	-	-	-	-
POS00018	2.91642e+07	3.04416e+06	3.17876e+06	3.49009e+06	4.53575e+06	3.9851e+06	4.37574e+06	3.91044e+06	3.67038e+06	3.19582e+06	Aminoacetone	0.997451	298-08-8	C3H7NO	73.0938	46.0493	74.0601	forward	HMDB0002134	Organic oxygen compounds	Organooxygen compounds	Carbonyl compounds	Carbonyl compounds	C01888	ko00260//Glycine, serine and threonine metabolism	Amino acid metabolism	Metabolism	-	-	-	-	-	InChI=1S/C3H7NO/c1-3(5)2-4/h2,4H2,1H3	BCDGQXUMWHRQCB-UHFFFAOYSA-N
POS00019	5.64997e+06	4.86679e+06	6.23949e+06	4.32332e+06	2.58547e+06	1.46297e+06	2.48591e+06	1.95386e+06	1.10666e+06	1.22288e+06	Methylsyringin	0.997243	139742-20-4	C18H26O9	386.394	175.667	387.162	forward	HMDB0039570	Organic oxygen compounds	Organooxygen compounds	Carbohydrates and carbohydrate conjugates	Carbohydrates and carbohydrate conjugates	-	-	-	-	-	-	-	-	-	InChI=1S/C18H26O9/c1-23-6-4-5-10-7-11(24-2)17(12(8-10)25-3)27-18-16(22)15(21)14(20)13(9-19)26-18/h4-5,7-8,13-16,18-22H,6,9H2,1-3H3/b5-4-	KDZYNPVXUQIVAO-PLNGDYQASA-N
NEG00050	1.17922e+06	5.22543e+06	8.54656e+06	5.18443e+06	4.43519e+06	7.05205e+07	3.04685e+07	3.17219e+07	2.24641e+07	2.74632e+07	D-Glutamine	0.902583	5959-95-5	C5H10N2O3	146.144	31.6208	145.062	forward	HMDB0003423	Organic acids and derivatives	Carboxylic acids and derivatives	Amino acids, peptides, and analogues	Amino acids, peptides, and analogues	C00819	ko01100//Metabolic pathways	Global and overview maps	Metabolism	Peptides	Amino acids	Other amino acids	C00819	D-Glutamine	InChI=1S/C5H11NO2/c1-3(2)4(6)5(7)8/h3-4H,6H2,1-2H3,(H,7,8)/t4-/m0/s1	KZSNJWFQEVHDMF-BYPYZUCNSA-N
POS00021	2.10258e+07	3.63975e+07	2.69054e+07	5.32805e+07	5.61437e+06	1.65161e+07	2.0436e+07	2.22334e+07	9.64221e+06	2.16974e+07	Deoxyadenosine	0.996779	958-09-8	C10H13N5O3	251.102	134.537	252.109	forward	HMDB0000101	Nucleosides, nucleotides, and analogues	Purine nucleosides	Purine 2'-deoxyribonucleosides	Nucleotide and derivatives	C00559	ko01100//Metabolic pathways;ko00230//Purine metabolism	Global and overview maps;Nucleotide metabolism	Metabolism	Nucleic acids	Nucleosides	Deoxyribonucleosides	C00559	Deoxyadenosine (dA)	InChI=1S/C10H13N5O3/c11-9-8-10(13-3-12-9)15(4-14-8)7-1-5(17)6(2-16)18-7/h3-7,16-17H,1-2H2,(H2,11,12,13)/t5-,6+,7+/m0/s1	OLXZPDWKRNYJJZ-RRKCRQDMSA-N
POS00022	1.30554e+07	6.02127e+07	1.95849e+07	3.20476e+07	6.57048e+06	6.27796e+07	2.74571e+07	4.1666e+07	6.12604e+06	2.81094e+07	1-deoxy-1-(N6-lysino)-D-fructose	0.996734	78525-25-4	C12H24N2O7	308.331	31.211	134.045	forward	HMDB0062186	Organic oxygen compounds	Organooxygen compounds	Carbohydrates and carbohydrate conjugates	Carbohydrates and carbohydrate conjugates	-	-	-	-	-	-	-	-	-	InChI=1S/C12H18BNO2/c1-11(2)12(3,4)16-13(15-11)9-5-7-10(14)8-6-9/h5-8H,14H2,1-4H3	ZANPJXNYBVVNSD-UHFFFAOYSA-N
POS00023	1.94038e+07	85149.1	96568.4	1.80799e+06	2.06295e+07	58309.5	63389	2.30942e+06	1.98431e+07	3.2348e+07	3-Methylpyrrolo[1,2-a]pyrazine	0.996371	64608-61-3	C7H7N3	133.151	165.827	134.071	forward	HMDB0033172	Organoheterocyclic compounds	Pyrrolotriazines	-	Organoheterocyclic compounds	-	-	-	-	-	-	-	-	-	InChI=1S/C7H7N3/c1-6-5-10-4-2-3-7(10)9-8-6/h2-5H,1H3	HSNADAQXGQFCHK-UHFFFAOYSA-N
POS00024	4.52133e+07	4.31984e+07	2.78122e+07	3.83064e+07	1.50369e+07	1.75064e+07	1.98846e+07	2.1508e+07	9.41418e+06	1.29475e+07	2-Benzyl-4,5-dimethyl-1,3-dioxolane	0.995524	5468-06-4	C12H16O2	192.254	57.5746	261.058	forward	HMDB0039841	Organic oxygen compounds	Benzene and substituted derivatives	-	Benzenoids	-	-	-	-	-	-	-	-	-	InChI=1S/C12H16O2/c1-9-10(2)14-12(13-9)8-11-6-4-3-5-7-11/h3-7,9-10,12H,8H2,1-2H3	VMVFTCHLZRRVDJ-UHFFFAOYSA-N
POS00025	5.32865e+06	5.27416e+06	5.285e+06	5.22118e+06	6.16317e+06	6.33113e+06	6.552e+06	5.82237e+06	5.91055e+06	5.99109e+06	7-(1,3-Cyclohexadienyl)-5-hydroxy-2,6-dimethyl-2-hepten-4-one	0.995475	-	C15H22O2	234.334	427.75	235.169	forward	HMDB0037739	Organooxygen compounds	Carbohydrates and carbohydrate conjugates	Carbohydrates and carbohydrate conjugates	Carbohydrates and carbohydrate conjugates	-	-	-	-	-	-	-	-	-	-	-
POS00026	7.43037e+06	7.11117e+06	3.14395e+06	4.89911e+06	130065	9280.92	42244.7	55770.9	329884	727820	11,13-Dihydrotaraxinic acid glucosyl ester	0.99546	75911-16-9	C21H30O9	426.457	175.655	427.193	forward	HMDB0035867	Lipids and lipid-like molecules	Saccharolipids	-	Lipids and lipid-like molecules	-	-	-	-	-	-	-	-	-	InChI=1S/C21H30O9/c1-10-4-3-5-12(6-7-13-11(2)19(25)28-14(13)8-10)20(26)30-18-16(23)15(9-22)29-21(27)17(18)24/h5,8,11,13-18,21-24,27H,3-4,6-7,9H2,1-2H3/b10-8+,12-5+/t11?,13-,14+,15+,16+,17+,18-,21+/m0/s1	GHCVBVCIPFPICQ-RYCRGVOFSA-N
POS00027	6.0504e+08	8.7931e+07	4.77093e+08	5.71089e+08	1.59011e+08	1.4989e+08	3.97127e+08	1.02384e+09	1.17294e+08	5.55516e+08	Benzocaine	0.995405	94-09-7	C9H11NO2	165.189	35.2544	138.055	forward	HMDB0004992	Benzenoids	Benzene and substituted derivatives	Benzoic acids and derivatives	Benzenoids	-	-	-	-	-	-	-	-	-	InChI=1S/C9H11NO2/c1-2-12-9(11)7-3-5-8(10)6-4-7/h3-6H,2,10H2,1H3	BLFLLBZGZJTVJG-UHFFFAOYSA-N
POS00028	2.69758e+06	9.30855e+06	1.39192e+07	2.2481e+07	13384.9	77929.2	160189	518884	34939.2	178888	Dhurrin	0.995391	499-20-7	C14H17NO7	311.287	173.001	334.089	forward	HMDB0060471	Organic oxygen compounds	Organooxygen compounds	Carbohydrates and carbohydrate conjugates	Carbohydrates and carbohydrate conjugates	C05143	ko01110//Biosynthesis of secondary metabolites;ko00460//Cyanoamino acid metabolism	Global and overview maps;Metabolism of other amino acids	Metabolism	-	-	-	-	-	-	-
POS00029	4.35851e+07	4.95344e+06	3.08756e+07	3.84406e+07	1.05845e+07	9.73779e+06	2.61136e+07	7.23742e+07	7.74179e+06	3.96531e+07	2,6-Dimethylbenzenethiol	0.995333	118-72-9	C8H10S	138.23	35.2229	139.058	forward	HMDB0032019	Benzenoids	Thiophenols	-	Benzenoids	-	-	-	-	-	-	-	-	-	InChI=1S/C8H10S/c1-6-4-3-5-7(2)8(6)9/h3-5,9H,1-2H3	QCLJODDRBGKIRW-UHFFFAOYSA-N
POS00030	2.16977e+06	2.05986e+06	2.92744e+06	2.56382e+06	5.62163e+06	7.90518e+06	7.29855e+06	5.90243e+06	6.73316e+06	8.86558e+06	N,N-Dimethylformamide	0.994998	68-12-2	C3H7NO	73.0938	595.375	74.06	forward	HMDB0001888	Organic acids and derivatives	Carboxylic acids and derivatives	Carboxylic acid derivatives	Organic acids and derivatives	-	-	-	-	-	-	-	-	-	InChI=1S/C3H7NO/c1-4(2)3-5/h3H,1-2H3	ZMXDDKWLCZADIW-UHFFFAOYSA-N
POS00031	1.37949e+07	1.83262e+07	1.35715e+07	1.06025e+07	1.44808e+07	1.29412e+07	1.49255e+07	9.26201e+06	9.5918e+06	1.2936e+07	Beta-Aminopropionitrile	0.994905	151-18-8	C3H6N2	70.0931	583.04	71.0604	forward	HMDB0004101	Organic nitrogen compounds	Organonitrogen compounds	Organic cyanides	Other	C05670	ko00410//beta-Alanine metabolism;ko00460//Cyanoamino acid metabolism	Metabolism of other amino acids	Metabolism	-	-	-	-	-	InChI=1S/C3H6N2/c4-2-1-3-5/h1-2,4H2	AGSPXMVUFBBBMO-UHFFFAOYSA-N
POS00032	1.05668e+08	8.55989e+07	6.42907e+07	6.85792e+07	5.88239e+07	6.71307e+07	7.74448e+07	4.96775e+07	8.77711e+07	6.63837e+07	Nervonyl carnitine	0.994721	1242471-01-7	C31H60NO4	510.823	608.195	102.128	forward	HMDB0006509	Organic nitrogen compounds	Lipids and lipid-like molecules	Fatty acid esters	Lipids and lipid-like molecules	-	-	-	-	-	-	-	-	-	-	-
POS00033	7.011e+06	1.96333e+06	4.56152e+06	1.43671e+06	4.74527e+06	5.26075e+06	8.47774e+06	3.73795e+06	3.3582e+06	792832	Hydroxytyrosol 1-O-glucoside	0.994571	76873-99-9	C14H20O8	316.304	154.468	334.149	forward	HMDB0041024	Organic oxygen compounds	Organooxygen compounds	Carbohydrates and carbohydrate conjugates	Carbohydrates and carbohydrate conjugates	-	-	-	-	-	-	-	-	-	InChI=1S/C14H20O8/c15-6-10-11(18)12(19)13(20)14(22-10)21-4-3-7-1-2-8(16)9(17)5-7/h1-2,5,10-20H,3-4,6H2	PQQITYGQJLPDFC-UHFFFAOYSA-N
POS00034	4.81474e+07	1.29437e+08	1.3086e+08	8.89188e+07	3.36183e+07	5.09815e+08	2.3078e+08	1.98452e+08	8.53837e+07	1.51129e+08	Pyrrolidonecarboxylic acid	0.99431	4042-36-8	C5H7NO3	129.114	32.2712	130.05	forward	HMDB0000805	Organic acids and derivatives	Carboxylic acids and derivatives	Amino acids, peptides, and analogues	Amino acids, peptides, and analogues	-	-	-	-	-	-	-	-	-	InChI=1S/C5H7NO3/c7-4-2-1-3(6-4)5(8)9/h3H,1-2H2,(H,6,7)(H,8,9)	ODHCTXKNWHHXJC-UHFFFAOYSA-N
POS00035	428125	245616	706901	321070	1.76569e+07	8.09601e+06	1.84693e+07	8.42677e+06	1.00032e+07	1.0411e+07	(7'R)-(+)-Lyoniresinol 9'-glucoside	0.994106	87585-32-8	C28H38O13	582.593	220.206	600.264	forward	HMDB0038922	Lignans, neolignans and related compounds	Lignan glycosides	-	Lignans, neolignans and related compounds	-	-	-	-	-	-	-	-	-	InChI=1S/C28H38O13/c1-36-16-7-13(8-17(37-2)22(16)31)20-15(11-40-28-26(35)25(34)23(32)19(10-30)41-28)14(9-29)5-12-6-18(38-3)24(33)27(39-4)21(12)20/h6-8,14-15,19-20,23,25-26,28-35H,5,9-11H2,1-4H3	PQQRNPDHSJDAGV-UHFFFAOYSA-N
POS00036	4.27083e+06	4.9056e+06	6.53623e+06	4.45944e+06	5.23325e+06	5.25166e+06	3.74668e+06	4.58588e+06	5.5053e+06	4.93332e+06	1-Pyrroline	0.993936	5724-81-2	C4H7N	69.1051	500.396	70.0652	forward	HMDB0012497	Organoheterocyclic compounds	Pyrrolines	-	Organoheterocyclic compounds	-	-	-	-	-	-	-	-	-	InChI=1S/C20H34O4/c1-2-3-4-5-6-9-13-18(21)14-10-7-8-11-15-19(22)16-12-17-20(23)24/h6-9,11,15,18-19,21-22H,2-5,10,12-14,16-17H2,1H3,(H,23,24)/b8-7+,9-6-,15-11-/t18-,19-/m0/s1	NKUPFHTVILUPKF-RNEQFKNCSA-N
POS00037	3.27008e+07	3.19556e+07	2.97629e+07	3.06183e+07	3.75084e+07	1.90858e+07	1.15962e+07	3.84982e+07	3.98093e+07	3.77021e+07	Benzeneacetonitrile	0.993763	140-29-4	C8H7N	117.148	175.389	118.065	forward	HMDB0034171	Benzenoids	Benzene and substituted derivatives	Benzyl cyanides	Benzenoids	C16074	ko01110//Biosynthesis of secondary metabolites;ko01120//Microbial metabolism in diverse environments;ko00460//Cyanoamino acid metabolism	Global and overview maps;Metabolism of other amino acids	Metabolism	-	-	-	-	-	InChI=1S/C8H7N/c9-7-6-8-4-2-1-3-5-8/h1-5H,6H2	SUSQOBVLVYHIEX-UHFFFAOYSA-N
POS00119	8.06502e+06	8.95655e+06	9.08349e+06	1.01768e+07	1.10665e+07	1.09845e+07	1.15284e+07	1.05857e+07	9.57467e+06	1.01375e+07	Glycine	0.945692	56-40-6	C2H5NO2	75.0666	37.6412	76.0393	forward	HMDB0000123	Organic acids and derivatives	Carboxylic acids and derivatives	Amino acids, peptides, and analogues	Amino acids, peptides, and analogues	C00037	ko01100//Metabolic pathways;ko01130//Biosynthesis of antibiotics;ko01110//Biosynthesis of secondary metabolites;ko01120//Microbial metabolism in diverse environments;ko00230//Purine metabolism;ko01230//Biosynthesis of amino acids;ko01200//Carbon metabolism;ko00260//Glycine, serine and threonine metabolism;ko00630//Glyoxylate and dicarboxylate metabolism;ko02010//ABC transporters;ko00970//Aminoacy…	Amino acid metabolism;Carbohydrate metabolism;Drug resistance;Global and overview maps;Membrane transport;Metabolism of cofactors and vitamins;Metabolism of other amino acids;Nucleotide metabolism;Translation	Environmental Information Processing;Genetic Information Processing;Human Diseases;Metabolism	Hormones and transmitters	Neurotransmitters	Amino acids	C00037	Glycine	InChI=1S/C5H10N2O3/c6-3(5(9)10)1-2-4(7)8/h3H,1-2,6H2,(H2,7,8)(H,9,10)/t3-/m1/s1	ZDXPYRJPNDTMRX-GSVOUGTGSA-N
POS00039	5.51257e+06	7.64671e+07	1.26959e+07	1.72327e+07	2.07545e+06	1.2173e+08	3.49336e+07	1.84822e+07	8.98196e+07	2.37051e+08	Pipecolic acid	0.992013	3105-95-1	C6H11NO2	129.157	44.0509	130.086	forward	HMDB0000716	Organic acids and derivatives	Carboxylic acids and derivatives	Amino acids, peptides, and analogues	Organic acids and derivatives	C00408	ko01100//Metabolic pathways;ko01110//Biosynthesis of secondary metabolites;ko00310//Lysine degradation;ko00960//Tropane, piperidine and pyridine alkaloid biosynthesis	Amino acid metabolism;Biosynthesis of other secondary metabolites;Global and overview maps	Metabolism	-	-	-	-	-	InChI=1S/C6H11NO2/c8-6(9)5-3-1-2-4-7-5/h5,7H,1-4H2,(H,8,9)/t5-/m0/s1	HXEACLLIILLPRG-YFKPBYRVSA-N
POS00040	1.79301e+07	8.95785e+06	3.26257e+06	3.11488e+06	532845	76866.3	66529.7	191709	2.05829e+06	1.81389e+06	Taraxacolide 1-O-b-D-glucopyranoside	0.991726	75911-12-5	C21H32O9	428.473	175.164	429.209	forward	HMDB0035610	Lipids and lipid-like molecules	Prenol lipids	Terpene lactones	Lipids and lipid-like molecules	-	-	-	-	-	-	-	-	-	InChI=1S/C21H32O9/c1-8-10-4-5-21(3)13(6-11(23)9(2)14(21)18(10)30-19(8)27)29-20-17(26)16(25)15(24)12(7-22)28-20/h8-10,12-18,20,22,24-26H,4-7H2,1-3H3	ZNBJBJUEJZNPLD-UHFFFAOYSA-N
NEG00034	2.24874e+06	2.62517e+06	3.82952e+06	2.37256e+06	624095	1.4619e+06	2.3936e+06	1.74845e+06	5.48858e+06	5.55043e+06	L-Phenylalanine	0.960283	63-91-2	C9H11NO2	165.079	140.196	164.072	forward	HMDB0000159	Organic acids and derivatives	Carboxylic acids and derivatives	Amino acids, peptides, and analogues	Amino acids, peptides, and analogues	C00079	ko01100//Metabolic pathways;ko01130//Biosynthesis of antibiotics;ko01110//Biosynthesis of secondary metabolites;ko01230//Biosynthesis of amino acids;ko00400//Phenylalanine, tyrosine and tryptophan biosynthesis;ko01210//2-Oxocarboxylic acid metabolism;ko02010//ABC transporters;ko00970//Aminoacyl-tRNA biosynthesis;ko00360//Phenylalanine metabolism;ko00940//Phenylpropanoid biosynthesis;ko00460//Cyan…	Amino acid metabolism;Biosynthesis of other secondary metabolites;Global and overview maps;Membrane transport;Metabolism of other amino acids;Translation	Environmental Information Processing;Genetic Information Processing;Metabolism	Peptides	Amino acids	Common amino acids	C00079	Phenylalanine (Phe)	-	-
POS00042	1.1037e+07	2.58306e+07	2.33335e+07	3.47033e+07	2.16255e+06	8.56521e+06	1.15846e+07	1.03201e+07	3.73883e+06	8.85814e+06	Guanine	0.990667	73-40-5	C5H5N5O	151.049	136.008	152.057	forward	HMDB0000132	Organoheterocyclic compounds	Imidazopyrimidines	Purines and purine derivatives	Nucleotide and derivatives	C00242	ko01100//Metabolic pathways;ko00230//Purine metabolism	Global and overview maps;Nucleotide metabolism	Metabolism	Nucleic acids	Bases	Purines	C00242	Guanine (Gua)	InChI=1S/C5H5N5O/c6-5-9-3-2(4(11)10-5)7-1-8-3/h1H,(H4,6,7,8,9,10,11)	UYTPUPDQBNUYGX-UHFFFAOYSA-N
POS00043	4.53345e+06	1.36397e+06	1.18313e+06	11152.3	442610	122766	140713	1388.49	214783	24326.8	Mulberrin	0.989958	62949-79-5	C25H26O6	422.47	163.862	423.183	forward	HMDB0029507	Phenylpropanoids and polyketides	Flavonoids	Flavones	Flavonoids	-	-	-	-	-	-	-	-	-	InChI=1S/C25H26O6/c1-13(2)5-8-17-20(28)12-21(29)22-23(30)18(9-6-14(3)4)24(31-25(17)22)16-10-7-15(26)11-19(16)27/h5-7,10-12,26-29H,8-9H2,1-4H3	UWQYBLOHTQWSQD-UHFFFAOYSA-N
POS00044	8.45023e+07	1.50748e+07	1.14079e+07	5.55732e+06	3.07144e+06	679867	948625	684445	6.08514e+06	2.67125e+06	Isosalicin	0.989263	7724-09-6	C13H18O7	286.278	141.317	287.11	forward	HMDB0034023	Organooxygen compounds	Carbohydrates and carbohydrate conjugates	Carbohydrates and carbohydrate conjugates	Carbohydrates and carbohydrate conjugates	-	-	-	-	-	-	-	-	-	InChI=1S/C13H18O7/c14-5-9-10(16)11(17)12(18)13(20-9)19-6-7-3-1-2-4-8(7)15/h1-4,9-18H,5-6H2	VBSPBYNZPRRGSB-UHFFFAOYSA-N
POS00045	1.52662e+06	2.81547e+06	6.35096e+06	2.13012e+06	6.63073e+06	7.20024e+06	1.34886e+07	5.2742e+06	4.66016e+06	1.22032e+06	Vanilloloside	0.988724	74950-96-2	C14H20O8	316.306	154.372	339.105	forward	HMDB0032013	Organic oxygen compounds	Organooxygen compounds	Carbohydrates and carbohydrate conjugates	Carbohydrates and carbohydrate conjugates	-	-	-	-	-	-	-	-	-	InChI=1S/C14H20O8/c1-20-9-4-7(5-15)2-3-8(9)21-14-13(19)12(18)11(17)10(6-16)22-14/h2-4,10-19H,5-6H2,1H3/t10-,11-,12+,13-,14-/m1/s1	SIMPNXWTAVEOTO-RKQHYHRCSA-N
POS00046	8.4736e+07	2.03588e+07	5.28809e+07	468274	4.17152e+06	5.80182e+06	4.09906e+06	96380.4	9.63971e+06	292365	(脗卤)-Metalaxyl	0.988657	-	-	-	327.824	280.154	forward	-	Organic acids and derivatives	-	-	Organic acids and derivatives	-	-	-	-	-	-	-	-	-	-	-
POS00047	1.29234e+06	318757	1.86837e+06	419735	5.4842e+06	1.32377e+06	1.55863e+06	2.00995e+06	1.14223e+07	7.60271e+06	2,3-Dihydrobenzofuran	0.988562	496-16-2	C8H8O	120.148	339.084	121.065	forward	HMDB0013815	Organoheterocyclic compounds	Coumarans	-	Organoheterocyclic compounds	-	-	-	-	-	-	-	-	-	InChI=1S/C8H8O/c1-2-4-8-7(3-1)5-6-9-8/h1-4H,5-6H2	HBEDSQVIWPRPAY-UHFFFAOYSA-N
POS00048	2.52391e+06	3.8568e+06	3.73415e+06	2.95071e+06	3.00612e+06	4.07172e+06	6.20209e+06	3.37988e+06	3.17333e+06	4.13385e+06	Monoethylhexyl phthalic acid	0.988472	4376-20-9	C16H22O4	278.344	20.4997	279.159	forward	HMDB0013248	Benzenoids	Benzene and substituted derivatives	Benzoic acids and derivatives	Benzenoids	-	-	-	-	-	-	-	-	-	InChI=1S/C16H22O4/c1-3-5-8-12(4-2)11-20-16(19)14-10-7-6-9-13(14)15(17)18/h6-7,9-10,12H,3-5,8,11H2,1-2H3,(H,17,18)	DJDSLBVSSOQSLW-UHFFFAOYSA-N
POS00049	8.06511e+06	1.09424e+07	7.9061e+06	6.59519e+06	5.3553e+06	6.97896e+06	4.6909e+06	4.61894e+06	1.21799e+07	1.32344e+07	4-Guanidinobutanoic acid	0.987675	500-65-2	C15H14O4	258.269	45.0989	146.092	forward	HMDB0031842	Organic acids and derivatives	Stilbenes	Amino acids, peptides, and analogues	Stilbenes	C01035	ko01100//Metabolic pathways;ko00330//Arginine and proline metabolism	Amino acid metabolism;Global and overview maps	Metabolism	-	-	-	-	-	InChI=1S/C15H14O4/c1-19-15-5-4-10(8-14(15)18)2-3-11-6-12(16)9-13(17)7-11/h2-9,16-18H,1H3/b3-2-	PHMHDRYYFAYWEG-IHWYPQMZSA-N
POS00050	164382	1.95525e+06	4.33619e+06	4.3684e+06	23727.5	2.00882e+06	1.96354e+06	2.87822e+06	77835.8	1.59336e+06	8-iso-15-keto-PGE2	0.987095	914804-63-0	C20H30O5	350.449	331.889	351.214	forward	HMDB0002341	Lipids and lipid-like molecules	Fatty Acyls	Eicosanoids	Lipids and lipid-like molecules	-	-	-	-	-	-	-	-	-	InChI=1S/C20H30O5/c1-2-3-6-9-15(21)12-13-17-16(18(22)14-19(17)23)10-7-4-5-8-11-20(24)25/h4,7,12-13,16-17,19,23H,2-3,5-6,8-11,14H2,1H3,(H,24,25)/b7-4-,13-12+/t16-,17+,19?/m0/s1	YRTJDWROBKPZNV-LSAJIUQUSA-N
POS00051	2.28725e+07	2.19604e+08	2.28502e+08	1.18856e+08	1.19614e+07	2.98633e+07	7.31097e+07	4.70394e+07	2.51331e+07	4.06237e+07	Phenylacetaldehyde	0.98693	6314-97-2	C12H18O2	194.274	105.417	121.065	forward	HMDB0041610	Benzenoids	Benzene and substituted derivatives	Phenylacetaldehydes	Benzenoids	C00601	ko01100//Metabolic pathways;ko01120//Microbial metabolism in diverse environments;ko00360//Phenylalanine metabolism	Amino acid metabolism;Global and overview maps	Metabolism	-	-	-	-	-	InChI=1S/C12H18O2/c1-3-13-12(14-4-2)10-11-8-6-5-7-9-11/h5-9,12H,3-4,10H2,1-2H3	FYERTDTXGGOMGT-UHFFFAOYSA-N
POS00052	204966	8.18836e+06	8.97882e+06	4.69684e+06	135912	484816	908754	2.39111e+06	127397	967718	Dimethyl 3-methoxy-4-oxo-5-(8,11,14-pentadecatrienyl)-2-hexenedioate	0.986307	-	C24H36O6	420.539	394.517	421.255	forward	HMDB0032099	Organic acids and derivatives	Keto acids and derivatives	Beta-keto acids and derivatives	Organic acids and derivatives	-	-	-	-	-	-	-	-	-	-	-
POS00053	3.92011e+06	7.33881e+06	3.41095e+06	3.06472e+06	530812	545584	446664	459451	1.39064e+06	647008	6-O-Acetylarbutin	0.985749	10338-88-2	C14H18O8	314.288	159.231	315.105	forward	HMDB0034060	Organic oxygen compounds	Organooxygen compounds	Carbohydrates and carbohydrate conjugates	Carbohydrates and carbohydrate conjugates	-	-	-	-	-	-	-	-	-	InChI=1S/C30H42O9S/c1-15-12-21(39-24(33)16(15)2)27(5,34)29(36)11-10-28(35)18-13-22-30(37)20(38-23(32)14-40-22)7-6-19(31)26(30,4)17(18)8-9-25(28,29)3/h6-7,17-18,20-23,32,34-37H,8-14H2,1-5H3	RALUHIBMVXYCHB-UHFFFAOYSA-N
POS00054	954711	1.9411e+06	2.06279e+06	1.06005e+06	1648.83	5021.71	231559	56216.7	4732.13	51256.9	Rubraflavone B	0.985442	54835-68-6	C30H34O5	474.588	203.262	475.252	forward	HMDB0030629	Phenylpropanoids and polyketides	Flavonoids	Flavones	Flavonoids	-	-	-	-	-	-	-	-	-	InChI=1S/C30H34O5/c1-18(2)7-6-8-20(5)10-13-24-28(34)25-15-16-26(32)22(12-9-19(3)4)29(25)35-30(24)23-14-11-21(31)17-27(23)33/h7,9-11,14-17,31-33H,6,8,12-13H2,1-5H3/b20-10+	HCSUUBNHCMBDJW-KEBDBYFISA-N
POS00055	6.66828e+08	6.68377e+06	637346	1.94482e+09	3.46702e+08	2.08137e+06	647265	8.78845e+08	2.38192e+08	2.27634e+08	Carbendazim	0.985419	10605-21-7	C9H9N3O2	191.187	183.402	192.077	forward	HMDB0031769	Organoheterocyclic compounds	Benzimidazoles	2-benzimidazolylcarbamic acid esters	Organoheterocyclic compounds	-	-	-	-	-	-	-	-	-	InChI=1S/C9H9N3O2/c1-14-9(13)12-8-10-6-4-2-3-5-7(6)11-8/h2-5H,1H3,(H2,10,11,12,13)	TWFZGCMQGLPBSX-UHFFFAOYSA-N
POS00056	1.15638e+06	1.08258e+06	1.03914e+06	861011	4.80926e+07	4.16989e+07	3.85508e+07	3.53015e+07	5.41857e+07	1.072e+07	Methoxyeugenol	0.985384	6627-88-9	C11H14O3	194.094	261.142	195.102	forward	HMDB0041194	Benzenoids	Phenols	Methoxyphenols	Phenols	-	-	-	-	-	-	-	-	-	InChI=1S/C11H14O3/c1-4-5-8-6-9(13-2)11(12)10(7-8)14-3/h4,6-7,12H,1,5H2,2-3H3	FWMPKHMKIJDEMJ-UHFFFAOYSA-N
POS00057	1.92901e+06	4.40868e+06	7.62576e+06	3.53164e+06	1.48062e+07	1.39578e+07	1.99639e+07	1.29422e+07	1.44355e+07	8.53631e+06	3-O-Caffeoyl-4-O-methylquinic acid	0.985067	-	C17H20O9	368.335	161.746	369.115	forward	HMDB0039960	Organic oxygen compounds	Organooxygen compounds	Alcohols and polyols	Alcohols and polyols	-	-	-	-	-	-	-	-	-	-	-
POS00058	1.55441e+06	3.26994e+06	9.52705e+06	1.13918e+07	10580.7	304429	789853	798203	18214	449001	3,3',4,4'-Tetrahydroxy-5,5'-diisopropyl-2,2'-dimethylbiphenyl	0.985021	120901-51-1	C20H26O4	330.418	408.429	331.187	forward	HMDB0039613	Benzenoids	Benzene and substituted derivatives	Biphenols	Benzenoids	-	-	-	-	-	-	-	-	-	InChI=1S/C20H26O4/c1-9(2)13-7-15(11(5)17(21)19(13)23)16-8-14(10(3)4)20(24)18(22)12(16)6/h7-10,21-24H,1-6H3	BUKCOURGDZTOBF-UHFFFAOYSA-N
POS00059	251670	1.2342e+06	7.85966e+06	1.83388e+07	59775	90804.1	730213	1.02563e+06	55893.9	1.55273e+06	Kahweol	0.984855	6894-43-5	C20H26O3	314.419	393.654	315.193	forward	HMDB0035602	Organoheterocyclic compounds	Naphthofurans	Monoterpenoids	Alkaloids and derivatives	-	-	-	-	-	-	-	-	-	InChI=1S/C20H26O3/c1-18-7-5-16-14(6-9-23-16)15(18)4-8-19-10-13(2-3-17(18)19)20(22,11-19)12-21/h5-7,9,13,15,17,21-22H,2-4,8,10-12H2,1H3	JEKMKNDURXDJAD-UHFFFAOYSA-N
POS00060	4.16575e+06	3.96207e+07	4.61123e+07	5.72739e+07	1.01916e+06	5.86264e+06	7.56708e+06	1.28276e+07	1.33939e+06	1.64994e+07	(1(10)E,4E,6a,9b)-9-(2-Methylbutanoyloxy)-1(10),4,11(13)-germacratrien-12,6-olide	0.984555	-	C20H28O4	332.434	379.386	333.203	forward	HMDB0031374	Lipids and lipid-like molecules	Prenol lipids	Terpene lactones	Lipids and lipid-like molecules	-	-	-	-	-	-	-	-	-	-	-
POS00061	1.86306e+06	1.78471e+06	2.58684e+06	850616	4.86027e+06	2.88098e+06	5.14843e+06	3.42435e+06	3.19758e+06	3.79667e+06	Methyl cinnamate	0.984346	103-26-4	C10H10O2	162.068	216.213	163.075	forward	HMDB0033833	Phenylpropanoids and polyketides	Cinnamic acids and derivatives	Cinnamic acid esters	Phenylpropanoids and polyketides	-	-	-	-	-	-	-	-	-	InChI=1S/C10H10O2/c1-12-10(11)8-7-9-5-3-2-4-6-9/h2-8H,1H3/b8-7-	CCRCUPLGCSFEDV-FPLPWBNLSA-N
POS00062	1.40608e+06	2.19799e+06	4.07405e+06	1.83702e+06	207998	1.03812e+06	1.31035e+06	528174	194333	2.24762e+06	Isoleucyl-Isoleucine	0.984023	-	C12H24N2O3	244.331	201.365	245.186	forward	HMDB0028910	Organic acids and derivatives	Carboxylic acids and derivatives	Amino acids, peptides, and analogues	Amino acids, peptides, and analogues	-	-	-	-	-	-	-	-	-	-	-
POS00063	5.2768e+06	1.3839e+07	7.05433e+06	7.04761e+06	4.65431e+06	5.40122e+06	7.02318e+06	7.91507e+06	5.9377e+06	1.45334e+07	o-Xylene	0.983725	-	C8H10	106.165	213.97	107.086	forward	HMDB0059851	Benzenoids	Benzene and substituted derivatives	Xylenes	Benzenoids	C07212	ko01100//Metabolic pathways;ko01120//Microbial metabolism in diverse environments;ko01220//Degradation of aromatic compounds	Global and overview maps	Metabolism	-	-	-	-	-	-	-
POS00064	4.79738e+06	4.99522e+06	4.6724e+06	4.59178e+06	1.13301e+07	2.4922e+07	1.73113e+07	2.11838e+07	9.94192e+06	1.20595e+07	Gamma-terpinene	0.983717	99-84-3	C10H16	136.234	292.152	137.133	forward	HMDB0036997	Hydrocarbons	Prenol lipids	Monoterpenoids	Lipids and lipid-like molecules	-	-	-	-	-	-	-	-	-	InChI=1S/C10H16/c1-8(2)10-6-4-9(3)5-7-10/h6,8H,3-5,7H2,1-2H3	SCWPFSIZUZUCCE-UHFFFAOYSA-N
POS00065	2.20655e+08	1.82863e+08	1.40136e+08	1.78407e+08	1.72065e+08	1.43102e+08	1.60853e+08	1.60677e+08	1.40386e+08	1.98779e+08	(+)-2,3-Dihydro-3-methyl-1H-pyrrole	0.983357	-	C5H9N	83.1317	637.194	84.0807	forward	HMDB0033529	Organoheterocyclic compounds	Pyrrolines	-	Organoheterocyclic compounds	-	-	-	-	-	-	-	-	-	-	-
POS00066	1.30951e+06	1.63088e+06	1.85535e+06	990117	8.96763e+06	3.78404e+06	6.73572e+06	6.79636e+06	3.52735e+06	1.1476e+06	Coniferin	0.983058	531-29-3	C16H22O8	342.341	178.948	365.12	forward	HMDB0013682	Organooxygen compounds	Carbohydrates and carbohydrate conjugates	Glycosyl compounds	Carbohydrates and carbohydrate conjugates	C00761	ko00940//Phenylpropanoid biosynthesis	Biosynthesis of other secondary metabolites	Metabolism	-	-	-	-	-	InChI=1S/C16H22O8/c1-22-11-7-9(3-2-6-17)4-5-10(11)23-16-15(21)14(20)13(19)12(8-18)24-16/h2-5,7,12-21H,6,8H2,1H3/b3-2+/t12-,13-,14+,15-,16-/m1/s1	SFLMUHDGSQZDOW-FAOXUISGSA-N
POS00067	796571	6.4115e+06	2.22213e+07	9.52867e+06	205427	1.42582e+06	1.46355e+06	2.45827e+06	292305	1.7423e+06	(9Z,11S,16S)-1-Acetoxy-9,17-octadecadiene-12,14-diyne-11,16-diol	0.982764	52691-49-3	C20H28O4	332.434	356.314	333.203	forward	HMDB0038966	Lipids and lipid-like molecules	Fatty Acyls	Fatty alcohols	Lipids and lipid-like molecules	-	-	-	-	-	-	-	-	-	InChI=1S/C20H28O4/c1-3-19(22)14-11-12-16-20(23)15-10-8-6-4-5-7-9-13-17-24-18(2)21/h3,10,15,19-20,22-23H,1,4-9,13,17H2,2H3/b15-10+	VVURZXYIXNNJCG-XNTDXEJSSA-N
POS00068	5.98149e+07	9.50906e+07	5.77081e+07	5.36356e+07	4.61292e+07	5.91724e+07	2.7951e+07	3.30077e+07	5.55701e+07	3.12274e+07	Glucosylgalactosyl hydroxylysine	0.982479	32448-35-4	C18H34N2O13	486.468	227.147	487.215	forward	HMDB0000585	Lipids and lipid-like molecules	Fatty Acyls	Fatty acyl glycosides	Lipids and lipid-like molecules	-	-	-	-	-	-	-	-	-	InChI=1S/C18H34N2O13/c19-3-6(1-2-7(20)16(28)29)30-18-15(13(26)11(24)9(5-22)32-18)33-17-14(27)12(25)10(23)8(4-21)31-17/h6-15,17-18,21-27H,1-5,19-20H2,(H,28,29)/t6?,7-,8+,9+,10+,11-,12?,13-,14+,15+,17+,18+/m0/s1	UTIRJVJBKWSIOX-SRMFCGEKSA-N
POS00069	748094	742029	1.02169e+06	502874	1.3431e+06	371881	699926	289608	3.14804e+06	1.09423e+06	Eriodictyol	0.982315	552-58-9	C15H12O6	288.063	271.902	289.07	forward	HMDB0005810	Phenylpropanoids and polyketides	Flavonoids	Flavans	Flavonoids	C05631	ko01110//Biosynthesis of secondary metabolites;ko00941//Flavonoid biosynthesis	Biosynthesis of other secondary metabolites;Global and overview maps	Metabolism	-	-	-	-	-	InChI=1S/C15H12O6/c16-8-4-11(19)15-12(20)6-13(21-14(15)5-8)7-1-2-9(17)10(18)3-7/h1-5,13,16-19H,6H2/t13-/m0/s1	SBHXYTNGIZCORC-ZDUSSCGKSA-N
POS00070	0	0	0	0	973553	805785	344772	24921.1	1.29195e+06	103346	Cefepime	0.981613	88040-23-7	C19H24N6O5S2	480.561	233.053	481.131	forward	HMDB0015483	Organoheterocyclic compounds	Lactams	Beta lactams	Organoheterocyclic compounds	-	-	-	-	-	-	-	-	-	InChI=1S/C19H24N6O5S2/c1-25(5-3-4-6-25)7-10-8-31-17-13(16(27)24(17)14(10)18(28)29)22-15(26)12(23-30-2)11-9-32-19(20)21-11/h9,13,17H,3-8H2,1-2H3,(H3-,20,21,22,26,28,29)/b23-12-/t13-,17-/m1/s1	HVFLCNVBZFFHBT-ZKDACBOMSA-N
POS00071	7.01065e+07	7.05622e+07	5.93276e+07	6.35703e+07	7.8288e+07	8.68614e+07	9.17546e+07	7.69104e+07	7.51324e+07	9.71007e+07	Pentanenitrile	0.981158	110-59-8	C5H9N	83.1317	571.753	84.0808	forward	HMDB0040173	Organonitrogen compounds	Nitriles	Organic cyanides	Other	-	-	-	-	-	-	-	-	-	InChI=1S/C5H9N/c1-2-3-4-5-6/h2-4H2,1H3	RFFFKMOABOFIDF-UHFFFAOYSA-N
POS00072	7.32308e+06	1.97657e+07	2.08695e+07	2.39801e+07	1.44773e+06	6.10131e+06	9.08684e+06	6.69283e+06	2.13929e+06	5.94416e+06	Guanosine	0.980914	118-00-3	C10H13N5O5	283.092	134.83	284.098	forward	HMDB0000133	Nucleosides, nucleotides, and analogues	Purine nucleosides	HASH(0x92cc9f0)	Nucleotide and derivatives	C00387	ko01100//Metabolic pathways;ko00230//Purine metabolism	Global and overview maps;Nucleotide metabolism	Metabolism	Nucleic acids	Nucleosides	Ribonucleosides	C00387	Guanosine (G)	InChI=1S/C10H13N5O5/c11-10-13-7-4(8(19)14-10)12-2-15(7)9-6(18)5(17)3(1-16)20-9/h2-3,5-6,9,16-18H,1H2,(H3,11,13,14,19)/t3-,5-,6-,9-/m1/s1	NYHBQMYGNKIUIF-UUOKFMHZSA-N
POS00073	5.78408e+07	5.04049e+07	4.67476e+07	2.33426e+07	2.61645e+07	7.24815e+06	5.74913e+06	3.39049e+06	3.61917e+07	6.35551e+06	N-Acetylputrescine	0.980842	18233-70-0	C6H14N2O	130.111	36.59	131.118	forward	HMDB0002064	Organic acids and derivatives	Carboximidic acids and derivatives	Carboximidic acids	Organic acids and derivatives	C02714	ko01100//Metabolic pathways;ko00330//Arginine and proline metabolism	Amino acid metabolism;Global and overview maps	Metabolism	-	-	-	-	-	InChI=1S/C6H14N2O/c1-6(9)8-5-3-2-4-7/h2-5,7H2,1H3,(H,8,9)	KLZGKIDSEJWEDW-UHFFFAOYSA-N
POS00074	820515	924894	4.78423e+06	3.13619e+06	21648.9	443936	621803	897034	101358	497680	Thamnosin	0.979613	18458-66-7	C30H28O6	484.54	242.14	485.199	forward	HMDB0030550	Phenylpropanoids and polyketides	Coumarins and derivatives	-	Coumarins and derivatives	-	-	-	-	-	-	-	-	-	InChI=1S/C30H28O6/c1-18-9-11-30(2,12-10-21-14-19-5-7-28(31)35-25(19)16-24(21)33-3)23(13-18)22-15-20-6-8-29(32)36-26(20)17-27(22)34-4/h5-8,10,12-17,23H,9,11H2,1-4H3/b12-10+	SWGAQLQAABDHGT-ZRDIBKRKSA-N
POS00075	3.59551e+06	3.38299e+06	3.61972e+06	2.91487e+06	184611	128152	97540.8	103817	60723	109975	Malvidin 3-glucoside	0.978802	7228-78-6	C23H25O12	493.437	245.89	493.134	forward	HMDB0030777	Phenylpropanoids and polyketides	Flavonoids	Flavonoid glycosides	Flavonoids	C12140	ko00942//Anthocyanin biosynthesis	Biosynthesis of other secondary metabolites	Metabolism	-	-	-	-	-	InChI=1S/C23H24O12/c1-31-14-3-9(4-15(32-2)18(14)27)22-16(7-11-12(26)5-10(25)6-13(11)33-22)34-23-21(30)20(29)19(28)17(8-24)35-23/h3-7,17,19-21,23-24,28-30H,8H2,1-2H3,(H2-,25,26,27)/p+1/t17-,19-,20+,21-,23-/m1/s1	PXUQTDZNOHRWLI-OXUVVOBNSA-O
POS00076	2.46567e+06	3.03015e+06	2.67122e+06	2.63611e+06	2.83352e+06	2.86605e+06	2.98653e+06	2.66645e+06	2.71572e+06	2.66734e+06	5,9:6,9-Diepoxy-4-megastigmene	0.978754	133661-30-0	C13H20O2	208.297	427.437	209.154	forward	HMDB0038529	Organoheterocyclic compounds	Oxepanes	-	Organoheterocyclic compounds	-	-	-	-	-	-	-	-	-	InChI=1S/C13H20O2/c1-11(2)6-4-5-10-9-14-12(3)7-8-13(10,11)15-12/h5H,4,6-9H2,1-3H3	AKKNWGRLXKHQDH-UHFFFAOYSA-N
POS00077	2.21533e+07	7.27882e+07	3.16839e+07	3.15831e+07	1.87516e+07	2.29406e+07	3.18075e+07	3.84855e+07	2.60298e+07	7.53233e+07	p-Mentha-1,8-dien-7-ol	0.977639	536-59-4	C10H16O	152.237	214.244	135.117	forward	HMDB0003634	Lipids and lipid-like molecules	Prenol lipids	Monoterpenoids	Lipids and lipid-like molecules	C02452	ko01110//Biosynthesis of secondary metabolites;ko00902//Monoterpenoid biosynthesis;ko00903//Limonene and pinene degradation	Global and overview maps;Metabolism of terpenoids and polyketides	Metabolism	-	-	-	-	-	InChI=1S/C10H16O/c1-8(2)10-5-3-9(7-11)4-6-10/h3,10-11H,1,4-7H2,2H3	NDTYTMIUWGWIMO-UHFFFAOYSA-N
POS00078	436304	768384	1.01775e+06	1.58712e+06	9.5597e+06	8.35924e+06	7.3369e+06	7.59321e+06	5.74859e+06	5.28e+06	Orientanol B	0.977606	-	C21H22O4	338.397	228.616	371.148	forward	HMDB0031633	Phenylpropanoids and polyketides	Isoflavonoids	Furanoisoflavonoids	Flavonoids	-	-	-	-	-	-	-	-	-	-	-
POS00079	1.0461e+08	1.41868e+08	1.31506e+08	8.35236e+07	1.43411e+08	1.25131e+08	1.23418e+08	1.27934e+08	1.55075e+08	1.22581e+08	Fomepizole	0.977526	7554-65-6	C4H6N2	82.1038	480.726	83.0603	forward	HMDB0015344	Organoheterocyclic compounds	Azoles	Pyrazoles	Organoheterocyclic compounds	-	-	-	-	-	-	-	-	-	InChI=1S/C4H6N2/c1-4-2-5-6-3-4/h2-3H,1H3,(H,5,6)	RIKMMFOAQPJVMX-UHFFFAOYSA-N
POS00080	6.33811e+07	1.83769e+08	9.98821e+07	1.65021e+08	7.86069e+07	2.41349e+08	2.30916e+08	1.95173e+08	1.16442e+08	1.16604e+08	Metenamine	0.97609	100-97-0	C6H12N4	140.186	487.743	141.114	forward	HMDB0029598	Organoheterocyclic compounds	Triazinanes	1,3,5-triazinanes	Organoheterocyclic compounds	-	-	-	-	-	-	-	-	-	InChI=1S/C6H12N4/c1-7-2-9-4-8(1)5-10(3-7)6-9/h1-6H2	VKYKSIONXSXAKP-UHFFFAOYSA-N
POS00081	1.26458e+07	1.94756e+07	1.49326e+07	9.93386e+06	3.28187e+06	6.53649e+06	8.5575e+06	6.83873e+06	2.15743e+06	5.19855e+06	Mometasone	0.975543	105102-22-5	C22H28Cl2O4	427.361	35.9604	543.132	forward	HMDB0014902	Lipids and lipid-like molecules	Steroids and steroid derivatives	Pregnane steroids	Lipids and lipid-like molecules	-	-	-	-	-	-	-	-	-	InChI=1S/C22H28Cl2O4/c1-12-8-16-15-5-4-13-9-14(25)6-7-19(13,2)21(15,24)17(26)10-20(16,3)22(12,28)18(27)11-23/h6-7,9,12,15-17,26,28H,4-5,8,10-11H2,1-3H3/t12-,15+,16+,17+,19+,20+,21+,22+/m1/s1	QLIIKPVHVRXHRI-CXSFZGCWSA-N
POS00082	2.88924e+07	1.107e+07	4.04168e+07	1.08771e+07	3.54416e+07	5.84537e+06	2.41668e+07	2.81067e+07	1.46307e+07	2.04276e+07	Dopamine	0.975104	62-31-7	C8H11NO2	153.178	57.5702	154.086	forward	HMDB0000073	Benzenoids	Phenols	Benzenediols	Phenols	C03758	ko01100//Metabolic pathways;ko01110//Biosynthesis of secondary metabolites;ko00350//Tyrosine metabolism;ko00950//Isoquinoline alkaloid biosynthesis;ko00965//Betalain biosynthesis	Amino acid metabolism;Biosynthesis of other secondary metabolites;Global and overview maps	Metabolism	Hormones and transmitters	Neurotransmitters	Biogenic amines	C03758	Dopamine	InChI=1S/C8H11NO2/c9-4-3-6-1-2-7(10)8(11)5-6/h1-2,5,10-11H,3-4,9H2	VYFYYTLLBUKUHU-UHFFFAOYSA-N
POS00083	6.77353e+06	1.98677e+06	6.37557e+06	1.93382e+06	1.1966e+06	176534	495309	300498	1.03239e+06	229540	Rutin	0.974361	153-18-4	C27H30O16	610.153	185.845	611.16	forward	HMDB0003249	Phenylpropanoids and polyketides	Flavonoids	Flavonoid glycosides	Flavonoids	C05625	ko01100//Metabolic pathways;ko01110//Biosynthesis of secondary metabolites;ko00944//Flavone and flavonol biosynthesis	Biosynthesis of other secondary metabolites;Global and overview maps	Metabolism	-	-	-	-	-	InChI=1S/C27H30O16/c1-8-17(32)20(35)22(37)26(40-8)39-7-15-18(33)21(36)23(38)27(42-15)43-25-19(34)16-13(31)5-10(28)6-14(16)41-24(25)9-2-3-11(29)12(30)4-9/h2-6,8,15,17-18,20-23,26-33,35-38H,7H2,1H3/t8-,15+,17-,18+,20+,21-,22+,23+,26+,27-/m0/s1	IKGXIBQEEMLURG-NVPNHPEKSA-N
POS00084	9.58494e+06	3.31903e+06	2.49335e+06	143002	876750	324626	334455	71076.6	397221	137291	6,11-Dihydroxy-3-methyl-3-(4-methyl-3-pentenyl)-3H,7H-pyrano[2,3-c]xanthen-7-one	0.973545	35338-77-3	C23H22O5	378.418	154.173	379.157	forward	HMDB0040350	Organoheterocyclic compounds	Benzopyrans	1-benzopyrans	Organoheterocyclic compounds	-	-	-	-	-	-	-	-	-	InChI=1S/C23H22O5/c1-13(2)6-5-10-23(3)11-9-14-18(28-23)12-17(25)19-20(26)15-7-4-8-16(24)21(15)27-22(14)19/h4,6-9,11-12,24-25H,5,10H2,1-3H3	LVANTWLBTIEHSX-UHFFFAOYSA-N
POS00085	2.28788e+06	3.17797e+06	4.97474e+06	3.1534e+06	1.6452e+06	3.19459e+06	3.99125e+06	4.76774e+06	1.28616e+06	3.15901e+06	Heterophyllin	0.973104	-	C30H32O7	504.571	223.941	505.225	forward	HMDB0034660	Phenylpropanoids and polyketides	Flavonoids	Flavones	Flavonoids	-	-	-	-	-	-	-	-	-	-	-
POS00086	2.3679e+06	997743	1.97665e+06	1.30024e+06	739401	310530	434437	635946	755647	1.02282e+06	Tetraphyllin B	0.972488	34323-07-4	C12H17NO7	287.266	45.0278	288.105	forward	HMDB0029914	Organooxygen compounds	Carbohydrates and carbohydrate conjugates	Carbohydrates and carbohydrate conjugates	Carbohydrates and carbohydrate conjugates	-	-	-	-	-	-	-	-	-	InChI=1S/C12H17NO7/c13-5-12(2-1-6(15)3-12)20-11-10(18)9(17)8(16)7(4-14)19-11/h1-2,6-11,14-18H,3-4H2	JRCWYCAEAZEYNW-UHFFFAOYSA-N
POS00087	2.10997e+07	1.93197e+07	2.17663e+07	2.1336e+07	2.26894e+07	2.47084e+07	2.58798e+07	2.1294e+07	2.31024e+07	1.81055e+07	(+)-alpha-Carene	0.971321	498-15-7	C10H16	136.234	17.8759	137.133	forward	HMDB0034697	Lipids and lipid-like molecules	Prenol lipids	Monoterpenoids	Lipids and lipid-like molecules	-	-	-	-	-	-	-	-	-	InChI=1S/C10H16/c1-7-4-5-8-9(6-7)10(8,2)3/h4,8-9H,5-6H2,1-3H3/t8-,9+/m0/s1	BQOFWKZOCNGFEC-DTWKUNHWSA-N
POS00088	5.68036e+06	5.56151e+06	2.95306e+06	1.99961e+06	461698	380027	284938	345046	1.34691e+06	854410	2-O-Acetylarbutin	0.970851	15794-91-9	C14H18O8	314.288	145.879	315.105	forward	HMDB0040720	Organic oxygen compounds	Organooxygen compounds	Carbohydrates and carbohydrate conjugates	Carbohydrates and carbohydrate conjugates	-	-	-	-	-	-	-	-	-	InChI=1S/C14H18O8/c1-7(16)20-13-12(19)11(18)10(6-15)22-14(13)21-9-4-2-8(17)3-5-9/h2-5,10-15,17-19H,6H2,1H3	QLDACILJKOVPDG-UHFFFAOYSA-N
POS00089	2.01262e+06	2.12285e+06	7.73216e+06	4.85864e+06	37078.9	15851.6	121541	291617	90427.7	117623	Dihydromelilotoside	0.970493	24696-05-7	C15H20O8	328.315	160.851	329.12	forward	HMDB0038334	Organooxygen compounds	Carbohydrates and carbohydrate conjugates	Carbohydrates and carbohydrate conjugates	Carbohydrates and carbohydrate conjugates	-	-	-	-	-	-	-	-	-	InChI=1S/C9H11NO4/c10-9(14)8(13)4-5-1-2-6(11)7(12)3-5/h1-3,8,11-13H,4H2,(H2,10,14)	UZRUFOMXLWRIQS-UHFFFAOYSA-N
POS00090	562488	142368	424469	729125	2.8949e+06	1.04295e+06	1.40345e+06	2.14919e+06	9.7349e+06	1.60369e+07	Sinapine	0.969141	84123-22-8	C16H24NO5	310.365	199.513	310.165	forward	HMDB0029379	Phenylpropanoids and polyketides	Cinnamic acids and derivatives	Hydroxycinnamic acids and derivatives	Alkaloids and derivatives	C00933	ko00940//Phenylpropanoid biosynthesis	Biosynthesis of other secondary metabolites	Metabolism	-	-	-	-	-	InChI=1S/C16H23NO5/c1-17(2,3)8-9-22-15(18)7-6-12-10-13(20-4)16(19)14(11-12)21-5/h6-7,10-11H,8-9H2,1-5H3/p+1	HUJXHFRXWWGYQH-UHFFFAOYSA-O
POS00091	4.49256e+07	4.35055e+07	3.14855e+07	3.88657e+07	5.56368e+07	4.66604e+07	6.18501e+07	5.03389e+07	5.83059e+07	5.06213e+07	Morpholine	0.968993	110-91-8	C4H9NO	87.1204	503.605	88.0757	forward	HMDB0031581	Organoheterocyclic compounds	Oxazinanes	Morpholines	Organoheterocyclic compounds	-	-	-	-	-	-	-	-	-	InChI=1S/C4H9NO/c1-3-6-4-2-5-1/h5H,1-4H2	YNAVUWVOSKDBBP-UHFFFAOYSA-N
POS00092	6.175e+06	541641	7.71153e+06	2.94135e+06	4.38775e+06	64148.3	1.27434e+06	219879	1.39232e+07	195175	Quercetin	0.968632	117-39-5	C15H10O7	302.043	216.154	303.049	forward	HMDB0005794	Phenylpropanoids and polyketides	Flavonoids	Flavones	Flavonoids	C00389	ko01100//Metabolic pathways;ko01110//Biosynthesis of secondary metabolites;ko00944//Flavone and flavonol biosynthesis;ko00941//Flavonoid biosynthesis	Biosynthesis of other secondary metabolites;Global and overview maps	Metabolism	-	-	-	-	-	InChI=1S/C15H10O7/c16-7-4-10(19)12-11(5-7)22-15(14(21)13(12)20)6-1-2-8(17)9(18)3-6/h1-5,16-19,21H	REFJWTPEDVJJIY-UHFFFAOYSA-N
POS00093	1.18495e+07	8.38188e+06	5.24427e+06	6.45388e+06	5.36398e+06	1.0235e+07	2.15105e+07	2.33642e+07	5.02975e+06	1.21095e+07	Pantothenic acid	0.968491	79-83-4	C9H17NO5	219.235	157.816	220.118	forward	HMDB0000210	Organooxygen compounds	Alcohols and polyols	Polyols	Alcohols and polyols	C00864	ko01100//Metabolic pathways;ko01110//Biosynthesis of secondary metabolites;ko00410//beta-Alanine metabolism;ko00770//Pantothenate and CoA biosynthesis	Global and overview maps;Metabolism of cofactors and vitamins;Metabolism of other amino acids	Metabolism	Vitamins and Cofactors	Vitamins	Water-soluble vitamins	C00864	Pantothenic acid (Vitamin B5)	InChI=1S/C9H17NO5/c1-9(2,5-11)7(14)8(15)10-4-3-6(12)13/h7,11,14H,3-5H2,1-2H3,(H,10,15)(H,12,13)/t7-/m0/s1	GHOKWGTUZJEAQD-ZETCQYMHSA-N
POS00094	1.47099e+07	2.3646e+07	1.75271e+07	1.29212e+07	5.56119e+06	7.59319e+06	5.97626e+06	7.22615e+06	4.40464e+06	7.62434e+06	Smyrindioloside	0.968408	87592-77-6	C20H24O10	424.399	197.106	425.141	forward	HMDB0039037	Phenylpropanoids and polyketides	Coumarins and derivatives	Furanocoumarins	Coumarins and derivatives	-	-	-	-	-	-	-	-	-	InChI=1S/C20H24O10/c1-20(26,8-27-19-18(25)17(24)16(23)13(7-21)30-19)14-5-10-4-9-2-3-15(22)29-11(9)6-12(10)28-14/h2-4,6,13-14,16-19,21,23-26H,5,7-8H2,1H3	LCIXUGGPLIEEGU-UHFFFAOYSA-N
POS00095	498631	756847	2.27967e+06	2.52994e+06	1865.44	37726.3	127252	40804.8	9531.72	135023	3'-Hydroxy-T2 Toxin	0.966846	84474-35-1	C24H34O10	482.521	282.505	483.22	forward	HMDB0036601	Lipids and lipid-like molecules	Prenol lipids	Sesquiterpenoids	Lipids and lipid-like molecules	-	-	-	-	-	-	-	-	-	InChI=1S/C24H34O10/c1-12-7-16-23(10-30-13(2)25,8-15(12)33-17(27)9-21(4,5)29)22(6)19(32-14(3)26)18(28)20(34-16)24(22)11-31-24/h7,15-16,18-20,28-29H,8-11H2,1-6H3	MLDQZNYFEGLVAS-UHFFFAOYSA-N
POS00096	4.76232e+06	2.00902e+07	1.4799e+07	1.47082e+07	9.96153e+06	1.12591e+07	2.17489e+07	2.76235e+07	1.26018e+07	4.14559e+07	Valganciclovir	0.964659	175865-60-8	C14H22N6O5	354.362	214.054	355.172	forward	HMDB0015548	Organic acids and derivatives	Carboxylic acids and derivatives	Amino acids, peptides, and analogues	Amino acids, peptides, and analogues	-	-	-	-	-	-	-	-	-	InChI=1S/C14H22N6O5/c1-7(2)9(15)13(23)24-4-8(3-21)25-6-20-5-17-10-11(20)18-14(16)19-12(10)22/h5,7-9,21H,3-4,6,15H2,1-2H3,(H3,16,18,19,22)/t8?,9-/m0/s1	WPVFJKSGQUFQAP-GKAPJAKFSA-N
POS00097	3.15951e+08	1.87015e+08	1.90421e+08	1.35389e+08	2.60671e+08	1.86788e+08	2.53447e+08	2.20745e+08	2.85406e+08	2.61723e+08	Sucrose	0.964628	57-50-1	C12H22O11	342.296	36.839	365.105	forward	HMDB0000258	Organic oxygen compounds	Organooxygen compounds	Carbohydrates and carbohydrate conjugates	Carbohydrates and carbohydrate conjugates	C00089	ko01100//Metabolic pathways;ko02010//ABC transporters;ko00052//Galactose metabolism;ko00500//Starch and sucrose metabolism	Carbohydrate metabolism;Global and overview maps;Membrane transport	Environmental Information Processing;Metabolism	Carbohydrates	Oligosaccharides	Disaccharides	C00089	Sucrose; Cane sugar	InChI=1S/C12H22O11/c13-1-4-6(16)8(18)9(19)11(21-4)23-12(3-15)10(20)7(17)5(2-14)22-12/h4-11,13-20H,1-3H2/t4-,5-,6-,7-,8+,9-,10+,11-,12+/m1/s1	CZMRCDWAGMRECN-UGDNZRGBSA-N
POS00098	26443.4	150593	312213	399560	838.298	28561.1	60372.7	51979.9	573.94	70240.9	Crispanone	0.964046	11053-21-7	C20H30O4	334.45	425.54	335.209	forward	HMDB0035286	Lipids and lipid-like molecules	Prenol lipids	Sesquiterpenoids	Lipids and lipid-like molecules	-	-	-	-	-	-	-	-	-	InChI=1S/C20H30O4/c1-7-14(5)18(22)24-17-10-13(4)8-9-20(23)15(12(2)3)11-16(21)19(17,20)6/h7,10,12,15,17,23H,8-9,11H2,1-6H3/b14-7-/t15-,17-,19-,20+/m1/s1	IVSKJBHOJBAMEK-PLZRYLHISA-N
POS00099	2.57155e+06	4.33902e+07	7.66096e+07	2.28143e+07	2.39978e+06	1.12247e+07	2.44841e+07	1.01963e+07	2.38981e+06	2.22237e+06	Salicylic acid	0.963967	69-72-7	C7H6O3	138.032	181.021	139.039	forward	HMDB0001895	Benzenoids	Benzene and substituted derivatives	Benzoic acids and derivatives	Benzenoids	C00805	ko01100//Metabolic pathways;ko01130//Biosynthesis of antibiotics;ko01110//Biosynthesis of secondary metabolites;ko01120//Microbial metabolism in diverse environments;ko01220//Degradation of aromatic compounds;ko00360//Phenylalanine metabolism;ko04075//Plant hormone signal transduction	Amino acid metabolism;Global and overview maps;Signal transduction	Environmental Information Processing;Metabolism	-	-	-	-	-	InChI=1S/C7H6O3/c8-6-4-2-1-3-5(6)7(9)10/h1-4,8H,(H,9,10)	YGSDEFSMJLZEOE-UHFFFAOYSA-N
POS00100	2.06312e+06	159939	2.81173e+06	1.06222e+06	1.29493e+06	0	98269.3	2049.05	4.31295e+06	2356.78	Isoquercitrin	0.96267	482-35-9	C21H20O12	464.376	216.152	465.102	forward	HMDB0037362	Phenylpropanoids and polyketides	Flavonoids	Flavonoid glycosides	Flavonoids	C05623	ko01100//Metabolic pathways;ko01110//Biosynthesis of secondary metabolites;ko00944//Flavone and flavonol biosynthesis	Biosynthesis of other secondary metabolites;Global and overview maps	Metabolism	-	-	-	-	-	InChI=1S/C21H20O12/c22-6-13-15(27)17(29)18(30)21(32-13)33-20-16(28)14-11(26)4-8(23)5-12(14)31-19(20)7-1-2-9(24)10(25)3-7/h1-5,13,15,17-18,21-27,29-30H,6H2/t13-,15-,17+,18-,21+/m1/s1	OVSQVDMCBVZWGM-QSOFNFLRSA-N
POS00101	1.96751e+07	21736.7	7167.61	7206.27	1.57039e+06	2618.13	7261.28	6126.32	2.60442e+06	5.01712e+06	Norfluoxetine	0.961397	83891-03-6	C16H16F3NO	295.3	154.107	296.124	forward	HMDB0060551	Benzenoids	Benzene and substituted derivatives	Trifluoromethylbenzenes	Benzenoids	-	-	-	-	-	-	-	-	-	InChI=1S/C16H16F3NO/c17-16(18,19)13-6-8-14(9-7-13)21-15(10-11-20)12-4-2-1-3-5-12/h1-9,15H,10-11,20H2	WIQRCHMSJFFONW-UHFFFAOYSA-N
POS00102	2.51832e+08	2.36247e+08	2.71356e+08	2.76304e+08	3.77361e+08	3.64592e+08	4.17554e+08	3.26385e+08	1.72812e+08	5.33868e+08	Pyrimidine	0.961384	25247-63-6	C4H4N2	80.088	531.226	81.0447	forward	HMDB0003361	Organoheterocyclic compounds	Diazines	Pyrimidines and pyrimidine derivatives	Organoheterocyclic compounds	-	-	-	-	-	-	-	-	-	InChI=1S/C4H4N2/c1-2-5-4-6-3-1/h1-4H	CZPWVGJYEJSRLH-UHFFFAOYSA-N
POS00103	1.31793e+07	1.54385e+07	1.83892e+07	1.71958e+07	2.58239e+06	3.26368e+06	4.65597e+06	3.54716e+06	2.3326e+06	5.06655e+06	Niacinamide	0.961369	98-92-0	C6H6N2O	122.125	44.1626	123.055	forward	HMDB0001406	Organoheterocyclic compounds	Pyridines and derivatives	Pyridinecarboxylic acids and derivatives	Organoheterocyclic compounds	C00153	ko01100//Metabolic pathways;ko00760//Nicotinate and nicotinamide metabolism	Global and overview maps;Metabolism of cofactors and vitamins	Metabolism	Vitamins and Cofactors	Vitamins	Water-soluble vitamins	C00153	Nicotinamide (Vitamin B3)	InChI=1S/C6H6N2O/c7-6(9)5-2-1-3-8-4-5/h1-4H,(H2,7,9)	DFPAKSUCGFBDDF-UHFFFAOYSA-N
POS00104	3.76568e+06	2.3749e+06	2.76585e+06	2.27465e+06	2.7524e+06	1.34674e+06	1.8268e+06	1.99153e+06	4.29728e+06	5.50344e+06	Pirbuterol	0.961232	38677-81-5	C12H20N2O3	240.299	63.3725	241.155	forward	HMDB0015407	Organoheterocyclic compounds	Pyridines and derivatives	Hydroxypyridines	Organoheterocyclic compounds	-	-	-	-	-	-	-	-	-	InChI=1S/C12H20N2O3/c1-12(2,3)13-6-11(17)8-4-5-10(16)9(7-15)14-8/h4-5,11,13,15-17H,6-7H2,1-3H3	VQDBNKDJNJQRDG-UHFFFAOYSA-N
POS00105	1.49308e+06	1.61019e+06	1.36277e+06	1.11217e+06	4.78131e+06	6.40019e+06	6.54107e+06	6.63527e+06	2.90302e+06	4.71381e+06	Phenylethyl primeveroside	0.959597	129932-48-5	C19H28O10	416.42	185.276	439.157	forward	HMDB0041274	Organooxygen compounds	Carbohydrates and carbohydrate conjugates	Carbohydrates and carbohydrate conjugates	Carbohydrates and carbohydrate conjugates	-	-	-	-	-	-	-	-	-	InChI=1S/C19H28O10/c20-11-8-27-18(16(24)13(11)21)28-9-12-14(22)15(23)17(25)19(29-12)26-7-6-10-4-2-1-3-5-10/h1-5,11-25H,6-9H2	ZRGXCWYRIBRSQA-UHFFFAOYSA-N
POS00106	5.7511e+06	1.08843e+07	6.305e+06	5.77452e+06	4.42708e+06	1.17915e+07	1.08577e+07	7.17891e+06	7.2136e+06	3.89017e+06	Limonexic acid	0.957025	99026-99-0	C26H30O10	502.51	226.659	503.19	forward	HMDB0036075	Lipids and lipid-like molecules	Steroids and steroid derivatives	Triterpenoids	Lipids and lipid-like molecules	-	-	-	-	-	-	-	-	-	InChI=1S/C26H30O10/c1-22(2)13-8-14(27)24(4)12(25(13)10-32-16(28)9-15(25)35-22)5-6-23(3)18(11-7-17(29)33-20(11)30)34-21(31)19-26(23,24)36-19/h7,12-13,15,18-20,30H,5-6,8-10H2,1-4H3	RTPPVNISJHFPFX-UHFFFAOYSA-N
POS00107	2.21757e+08	3.96087e+08	3.94658e+08	4.04269e+08	4.1371e+07	1.77705e+08	1.80624e+08	1.83202e+08	6.23105e+07	1.98707e+08	Deoxyguanosine	0.956384	961-07-9	C10H13N5O4	267.241	131.298	268.104	forward	HMDB0000085	Nucleosides, nucleotides, and analogues	Purine nucleosides	Purine 2'-deoxyribonucleosides	Nucleotide and derivatives	C00330	ko01100//Metabolic pathways;ko00230//Purine metabolism	Global and overview maps;Nucleotide metabolism	Metabolism	Nucleic acids	Nucleosides	Deoxyribonucleosides	C00330	Deoxyguanosine (dG)	InChI=1S/C10H13N5O4/c11-10-13-8-7(9(18)14-10)12-3-15(8)6-1-4(17)5(2-16)19-6/h3-6,16-17H,1-2H2,(H3,11,13,14,18)/t4-,5+,6+/m0/s1	YKBGVTZYEHREMT-KVQBGUIXSA-N
POS00108	503424	2.37463e+06	660660	131385	1.81969e+06	839437	735717	1.73284e+06	2.87536e+07	351809	T2 Triol	0.956127	34114-98-2	C20H30O7	382.448	448.336	383.203	forward	HMDB0035396	Lipids and lipid-like molecules	Prenol lipids	Sesquiterpenoids	Lipids and lipid-like molecules	-	-	-	-	-	-	-	-	-	InChI=1S/C15H14O6/c16-7-15-6-5-10(18)13(21-15)11(14(19)20)12(15)8-1-3-9(17)4-2-8/h1-6,11-13,16-17H,7H2,(H,19,20)	IJGLRFRYPAUECC-UHFFFAOYSA-N
POS00109	793659	878311	834423	895623	1.2041e+06	1.24835e+06	1.21414e+06	1.06528e+06	1.35296e+06	1.47619e+06	Oxprenolol	0.954876	6452-71-7	C15H23NO3	265.348	299.94	266.172	forward	HMDB0015520	Benzenoids	Phenol ethers	-	Phenols	-	-	-	-	-	-	-	-	-	InChI=1S/C15H23NO3/c1-4-9-18-14-7-5-6-8-15(14)19-11-13(17)10-16-12(2)3/h4-8,12-13,16-17H,1,9-11H2,2-3H3	CEMAWMOMDPGJMB-UHFFFAOYSA-N
POS00110	2.23065e+07	1.29234e+08	1.30016e+08	9.31342e+07	5.97017e+06	1.27632e+07	1.52416e+07	3.17526e+07	3.05773e+06	1.10846e+07	(2'E,4'Z,7'Z,8E)-Colnelenic acid	0.954532	52591-16-9	C18H28O3	292.413	414.834	293.211	forward	HMDB0030996	Lipids and lipid-like molecules	Fatty Acyls	Fatty acids and conjugates	Lipids and lipid-like molecules	C16320	ko01110//Biosynthesis of secondary metabolites;ko00592//alpha-Linolenic acid metabolism	Global and overview maps;Lipid metabolism	Metabolism	-	-	-	-	-	InChI=1S/C17H32O2/c18-17(19)15-11-6-4-2-1-3-5-8-12-16-13-9-7-10-14-16/h16H,1-15H2,(H,18,19)	WFTPSUGFEZHCGU-UHFFFAOYSA-N
POS00111	50447.8	6960.85	10855.5	13874	1.05561e+07	8.49846e+06	7.99017e+06	7.24914e+06	9.45204e+06	2.34268e+06	xi-3-Hydroxy-5-phenylpentanoic acid O-beta-D-Glucopyranoside	0.954154	-	C17H24O8	356.368	250.409	379.136	forward	HMDB0031695	Lipids and lipid-like molecules	Fatty Acyls	Fatty acyl glycosides	Lipids and lipid-like molecules	-	-	-	-	-	-	-	-	-	-	-
POS00112	570179	1.23227e+07	2.38855e+07	1.42796e+07	129903	2.29645e+06	2.80127e+06	6.47205e+06	244461	6.4141e+06	Annoglabasin C	0.953254	288627-09-8	C23H34O6	406.512	356.553	407.24	forward	HMDB0036263	Lipids and lipid-like molecules	Prenol lipids	Diterpenoids	Lipids and lipid-like molecules	-	-	-	-	-	-	-	-	-	InChI=1S/C27H28O17/c1-7-15(31)17(33)20(36)26(40-7)43-23-16(32)14-12(30)5-9(41-27-21(37)18(34)19(35)24(44-27)25(38)39)6-13(14)42-22(23)8-2-3-10(28)11(29)4-8/h2-7,15,17-21,24,26-31,33-37H,1H3,(H,38,39)	WKPJKGBJWOCOIM-UHFFFAOYSA-N
POS00113	3.30309e+06	2.45428e+06	1.94036e+06	1.01631e+06	334856	331274	429169	279493	1.16248e+06	1.13611e+06	Furaneol 4-glucoside	0.951124	121063-56-7	C12H18O8	290.267	56.1371	291.105	forward	HMDB0032992	Organic oxygen compounds	Organooxygen compounds	Carbohydrates and carbohydrate conjugates	Carbohydrates and carbohydrate conjugates	-	-	-	-	-	-	-	-	-	InChI=1S/C12H18O8/c1-4-7(14)11(5(2)18-4)20-12-10(17)9(16)8(15)6(3-13)19-12/h4,6,8-10,12-13,15-17H,3H2,1-2H3	ZCBCXLRKTUDKOP-UHFFFAOYSA-N
POS00114	3.16135e+06	4.39936e+06	3.07368e+06	2.53641e+06	2.25597e+06	3.31213e+06	2.6392e+06	2.50482e+06	2.44914e+06	2.72444e+06	Dibutyl phthalate	0.950174	84-74-2	C16H22O4	278.344	196.294	279.159	forward	HMDB0033244	Benzenoids	Benzene and substituted derivatives	Benzoic acids and derivatives	Benzenoids	-	-	-	-	-	-	-	-	-	InChI=1S/C16H22O4/c1-3-5-11-19-15(17)13-9-7-8-10-14(13)16(18)20-12-6-4-2/h7-10H,3-6,11-12H2,1-2H3	DOIRQSBPFJWKBE-UHFFFAOYSA-N
POS00115	941910	427635	176684	12784.9	491025	198952	800506	567525	1.96653e+06	6.90685e+06	Demethyloleuropein	0.949982	52077-55-1	C24H30O13	526.487	209.379	527.174	forward	HMDB0036121	Lipids and lipid-like molecules	Prenol lipids	Flavonoid glycosides	Lipids and lipid-like molecules	-	-	-	-	-	-	-	-	-	InChI=1S/C23H38O9/c1-3-4-5-6-16(31-23-22(29)21(28)20(27)19(13-24)32-23)12-15(25)9-7-14-8-10-17(26)18(11-14)30-2/h8,10-11,15-16,19-29H,3-7,9,12-13H2,1-2H3	IJSYHUFAWPXPKA-UHFFFAOYSA-N
POS00116	9.85108e+06	2.91081e+07	7.32358e+07	1.14034e+07	1.02902e+07	1.58528e+07	2.38523e+07	2.43342e+07	8.01561e+06	5.79021e+06	Sinapic acid	0.948838	530-59-6	C11H12O5	224.068	196.814	225.076	forward	HMDB0127488	Phenylpropanoids and polyketides	Cinnamic acids and derivatives	Hydroxycinnamic acids and derivatives	Phenols	C00482	ko01100//Metabolic pathways;ko01110//Biosynthesis of secondary metabolites;ko00940//Phenylpropanoid biosynthesis	Biosynthesis of other secondary metabolites;Global and overview maps	Metabolism	-	-	-	-	-	-	-
POS00117	5.52644e+06	5.56966e+07	7.64787e+07	9.19724e+07	1.85059e+06	2.30741e+07	2.80896e+07	4.70709e+07	2.06934e+06	2.90648e+07	Prostaglandin F3a	0.947731	745-64-2	C20H32O5	352.465	399.604	335.219	forward	HMDB0002122	Lipids and lipid-like molecules	Fatty Acyls	Eicosanoids	Lipids and lipid-like molecules	-	-	-	-	-	-	-	-	-	InChI=1S/C20H32O5/c1-2-3-6-9-15(21)12-13-17-16(18(22)14-19(17)23)10-7-4-5-8-11-20(24)25/h3-4,6-7,12-13,15-19,21-23H,2,5,8-11,14H2,1H3,(H,24,25)/b6-3-,7-4-,13-12+/t15-,16+,17+,18-,19+/m0/s1	SAKGBZWJAIABSY-SAMSIYEGSA-N
POS00118	4.7236e+06	1.01723e+07	9.9799e+06	5.72094e+06	7.01897e+06	3.77242e+06	1.08075e+07	8.85127e+06	5.8485e+06	8.81622e+06	Octadecanamide	0.946984	124-26-5	C18H37NO	283.493	538.981	284.295	forward	HMDB0034146	Lipids and lipid-like molecules	Fatty Acyls	Carboximidic acids	Lipids and lipid-like molecules	-	-	-	-	-	-	-	-	-	InChI=1S/C18H37NO/c1-2-3-4-5-6-7-8-9-10-11-12-13-14-15-16-17-18(19)20/h2-17H2,1H3,(H2,19,20)	LYRFLYHAGKPMFH-UHFFFAOYSA-N
POS00041	1.00494e+07	7.30534e+07	8.59119e+07	4.20344e+07	2.56055e+06	5.82579e+06	1.66287e+07	1.24566e+07	4.9461e+06	1.00205e+07	Tyramine	0.991565	51-67-2	C8H11NO	137.084	108.626	138.091	forward	HMDB0062629	Benzenoids	Benzene and substituted derivatives	Phenethylamines	Amino acids, peptides, and analogues	C00483	ko01110//Biosynthesis of secondary metabolites;ko00350//Tyrosine metabolism;ko00950//Isoquinoline alkaloid biosynthesis	Amino acid metabolism;Biosynthesis of other secondary metabolites;Global and overview maps	Metabolism	Peptides	Amines	Biogenic amines	C00483	Tyramine	InChI=1S/C2H5NO2/c3-1-2(4)5/h1,3H2,(H,4,5)	DHMQDGOQFOQNFH-UHFFFAOYSA-N
POS00120	2.85591e+06	1.63408e+07	2.67288e+07	2.84411e+07	419742	3.02214e+06	4.00278e+06	4.59614e+06	294570	1.88805e+06	4-Deoxycohumulone	0.94217	5880-42-2	C20H28O4	332.434	425.52	333.203	forward	HMDB0036623	Benzenoids	Benzene and substituted derivatives	Carbonyl compounds	Carbonyl compounds	-	-	-	-	-	-	-	-	-	InChI=1S/C20H28O4/c1-11(2)7-9-14-18(22)15(10-8-12(3)4)20(24)16(19(14)23)17(21)13(5)6/h7-8,13,22-24H,9-10H2,1-6H3	KKFIZYKKQLWBKH-UHFFFAOYSA-N
POS00121	6.34454e+06	6.19369e+06	5.81786e+06	6.58385e+06	8.01842e+06	7.41458e+06	7.71665e+06	6.91175e+06	7.7603e+06	6.68673e+06	7-Ethoxy-4-methyl-2H-1-benzopyran-2-one	0.940772	87-05-8	C12H12O3	204.222	450.212	205.086	forward	HMDB0035095	Phenylpropanoids and polyketides	Coumarins and derivatives	-	Coumarins and derivatives	-	-	-	-	-	-	-	-	-	InChI=1S/C12H12O3/c1-3-14-9-4-5-10-8(2)6-12(13)15-11(10)7-9/h4-7H,3H2,1-2H3	NKRISXMDKXBVRJ-UHFFFAOYSA-N
POS00122	2.07056e+07	2.68961e+07	2.2928e+07	2.24286e+07	2.80167e+07	2.74044e+07	2.35197e+07	2.88642e+07	2.58539e+07	3.08862e+07	Camphor	0.939944	464-49-3	C10H16O	152.233	41.6919	153.128	forward	HMDB0059838	Lipids and lipid-like molecules	Prenol lipids	Monoterpenoids	Lipids and lipid-like molecules	-	-	-	-	-	-	-	-	-	InChI=1S/C10H16O/c1-9(2)7-4-5-10(9,3)8(11)6-7/h7H,4-6H2,1-3H3/t7-,10+/m1/s1	DSSYKIVIOFKYAU-XCBNKYQSSA-N
POS00123	258915	3.74395e+07	3.78332e+07	2.37924e+06	37059.9	1.42484e+06	4.50533e+06	347577	44657.6	147931	4-O-Caffeoylshikimic acid	0.938516	-	C16H16O8	336.293	209.15	337.089	forward	HMDB0033997	Phenylpropanoids and polyketides	Cinnamic acids and derivatives	Hydroxycinnamic acids and derivatives	Phenylpropanoids and polyketides	-	-	-	-	-	-	-	-	-	-	-
POS00124	3.56554e+07	3.51977e+07	2.11084e+07	2.45212e+07	4.06398e+07	3.76108e+07	2.95176e+07	2.87817e+07	2.95124e+07	4.5218e+07	Pyridine	0.933536	110-86-1	C5H5N	79.0999	636.382	80.0495	forward	HMDB0000926	Organoheterocyclic compounds	Pyridines and derivatives	-	Organoheterocyclic compounds	-	-	-	-	-	-	-	-	-	InChI=1S/C5H5N/c1-2-4-6-5-3-1/h1-5H	JUJWROOIHBZHMG-UHFFFAOYSA-N
POS00125	3.0728e+06	1.69016e+06	3.12554e+06	2.55925e+06	1.83333e+06	522181	3.34935e+06	1.67609e+06	2.31397e+06	606965	Artonin A	0.931305	124721-15-9	C30H30O7	502.555	202.453	503.21	forward	HMDB0034665	Organoheterocyclic compounds	Benzopyrans	1-benzopyrans	Organoheterocyclic compounds	-	-	-	-	-	-	-	-	-	InChI=1S/C30H30O7/c1-13(2)7-8-15-25-14(9-10-29(3,4)36-25)23(33)22-24(34)16-11-17-20-21(27(16)35-26(15)22)18(31)12-19(32)28(20)37-30(17,5)6/h7,9-10,12,17,31-33H,8,11H2,1-6H3	CYONWSIQFYQFOS-UHFFFAOYSA-N
POS00126	425803	70447.5	1.2324e+06	905595	189551	0	58978.6	11065.2	458854	0	Hyperin 6''-[glucosyl-(1-&gt;3)-rhamnoside]	0.930998	-	-	-	180.688	773.212	forward	-	Phenylpropanoids and polyketides	-	-	Phenylpropanoids and polyketides	-	-	-	-	-	-	-	-	-	-	-
POS00127	1.09744e+07	3.7365e+07	1.41073e+07	5.82127e+06	4.50103e+06	1.07927e+07	3.49486e+06	3.70609e+06	7.34763e+06	7.9243e+06	2-[4-(3-Hydroxypropyl)-2-methoxyphenoxy]-1,3-propanediol 1-xyloside	0.930512	-	C18H28O9	388.409	181.445	389.177	forward	HMDB0041552	Organic oxygen compounds	Organooxygen compounds	Carbohydrates and carbohydrate conjugates	Carbohydrates and carbohydrate conjugates	-	-	-	-	-	-	-	-	-	-	-
POS00128	1.20355e+06	1.33656e+06	826042	327970	335210	274541	111081	261883	746212	321824	Cinncassiol D4 2-glucoside	0.930018	-	C26H42O10	514.606	250.95	515.282	forward	HMDB0035065	Lipids and lipid-like molecules	Prenol lipids	Terpene glycosides	Lipids and lipid-like molecules	-	-	-	-	-	-	-	-	-	-	-
POS00129	580398	5892.23	47652.2	7445.91	1.87528e+06	1.24119e+06	1.33637e+06	879118	5.26446e+06	1.20609e+06	7-Hydroxybutylidenephthalide 7-(6-malonylglucoside)	0.929174	240823-20-5	C21H24O11	452.409	203.273	453.136	forward	HMDB0034753	Organic oxygen compounds	Organooxygen compounds	Carbohydrates and carbohydrate conjugates	Carbohydrates and carbohydrate conjugates	-	-	-	-	-	-	-	-	-	InChI=1S/C16H22O7/c1-21-8-2-3-10-4-6-11(7-5-10)22-16-15(20)14(19)13(18)12(9-17)23-16/h2-7,12-20H,8-9H2,1H3/b3-2+	NZZJDBVBBHYGQX-NSCUHMNNSA-N
POS00130	547274	1.48541e+06	2.24792e+06	719515	3747.56	6766.87	106042	25496.6	881.796	0	Xanthotoxol glucoside	0.928603	-	C17H16O9	364.303	208.837	365.084	forward	HMDB0038626	Phenylpropanoids and polyketides	Coumarins and derivatives	Coumarin glycosides	Coumarins and derivatives	-	-	-	-	-	-	-	-	-	-	-
POS00131	1.09018e+07	1.24356e+07	1.13637e+07	1.09774e+07	1.30312e+07	1.40398e+07	1.47873e+07	1.27983e+07	1.19867e+07	1.34564e+07	2-Methyl-2-buten-1-ol	0.925337	4675-87-0	C5H10O	86.1323	2.83998	87.0805	forward	HMDB0034465	Organooxygen compounds	Organooxygen compounds	Alcohols and polyols	Alcohols and polyols	-	-	-	-	-	-	-	-	-	InChI=1S/C5H10O/c1-3-5(2)4-6/h3,6H,4H2,1-2H3/b5-3+	NEJDKFPXHQRVMV-HWKANZROSA-N
POS00132	9.69774e+07	9.42728e+07	1.39402e+08	9.18817e+07	3.01364e+08	3.49986e+08	2.42574e+08	3.30193e+08	2.13904e+08	1.01101e+08	L-Gulose	0.924668	6027-89-0	C6H12O6	180.156	32.553	203.053	forward	HMDB0012326	Organic oxygen compounds	Organooxygen compounds	Carbohydrates and carbohydrate conjugates	Carbohydrates and carbohydrate conjugates	C15923	ko00053//Ascorbate and aldarate metabolism	Carbohydrate metabolism	Metabolism	Carbohydrates	Monosaccharides	Aldoses	C15923	L-Gulose	InChI=1S/C6H12O6/c7-1-2-3(8)4(9)5(10)6(11)12-2/h2-11H,1H2/t2-,3+,4-,5-,6?/m0/s1	WQZGKKKJIJFFOK-QRXFDPRISA-N
POS00133	4.30027e+06	217315	658878	223747	32060	323642	654372	266665	3.59135e+06	2.39095e+06	Moupinamide	0.924559	66648-43-9	C18H19NO4	313.348	265.685	314.138	forward	HMDB0029365	Benzenoids	Phenols	Furanones	Phenols	-	-	-	-	-	-	-	-	-	InChI=1S/C18H19NO4/c1-23-17-12-14(4-8-16(17)21)5-9-18(22)19-11-10-13-2-6-15(20)7-3-13/h2-9,12,20-21H,10-11H2,1H3,(H,19,22)/b9-5+	NPNNKDMSXVRADT-WEVVVXLNSA-N
POS00134	6.0942e+06	9.16358e+06	3.3566e+07	8.76988e+06	5.6068e+06	6.0939e+06	1.58027e+07	7.98938e+06	4.69009e+07	4.01078e+07	(脗卤)-Tryptophan	0.92289	-	-	-	175.389	205.097	forward	-	Organoheterocyclic compounds	-	-	Organoheterocyclic compounds	-	-	-	-	-	-	-	-	-	-	-
POS00135	4.22752e+07	5.05445e+07	6.15674e+07	4.68043e+07	4.96975e+07	7.60654e+07	7.08565e+07	6.57327e+07	4.6256e+07	4.43703e+07	beta-D-Glucosamine	0.921734	14257-69-3	C6H13NO5	179.171	33.3505	180.087	forward	HMDB0030091	Organooxygen compounds	Organooxygen compounds	Carbohydrates and carbohydrate conjugates	Carbohydrates and carbohydrate conjugates	-	-	-	-	-	-	-	-	-	InChI=1S/C6H13NO5/c7-3-5(10)4(9)2(1-8)12-6(3)11/h2-6,8-11H,1,7H2/t2-,3-,4-,5-,6-/m1/s1	MSWZFWKMSRAUBD-QZABAPFNSA-N
POS00136	2.65896e+06	6.29126e+06	1.46043e+07	4.77325e+06	1.67926e+07	1.6876e+07	2.8742e+07	1.31161e+07	1.17108e+07	3.25833e+06	2'-Hydroxyacetophenone	0.921057	118-93-4	C8H8O2	136.148	154.32	137.06	forward	HMDB0032568	Benzenoids	Benzene and substituted derivatives	Furanones	Benzenoids	-	-	-	-	-	-	-	-	-	InChI=1S/C8H8O2/c1-6(9)7-4-2-3-5-8(7)10/h2-5,10H,1H3	JECYUBVRTQDVAT-UHFFFAOYSA-N
POS00137	3.62803e+06	1.01798e+06	3.16187e+06	2.92381e+06	1.10423e+06	353359	625302	623633	928137	406363	3,5-Dicaffeoyl-4-succinoylquinic acid	0.918311	179761-31-0	C29H28O15	616.524	193.764	617.147	forward	HMDB0029903	Organic acids and derivatives	Carboxylic acids and derivatives	Pentacarboxylic acids and derivatives	Organic acids and derivatives	-	-	-	-	-	-	-	-	-	InChI=1S/C29H28O15/c30-17-5-1-15(11-19(17)32)3-8-24(36)42-21-13-29(41,28(39)40)14-22(27(21)44-26(38)10-7-23(34)35)43-25(37)9-4-16-2-6-18(31)20(33)12-16/h1-6,8-9,11-12,21-22,27,30-33,41H,7,10,13-14H2,(H,34,35)(H,39,40)/b8-3+,9-4+	DNZQDZDGNZZGCU-BQYBEJQRSA-N
POS00138	273126	674282	1.08091e+06	935837	605161	496911	626752	633834	815077	967315	Glycerophosphocholine	0.917841	-	C48H92NO7P	826.22	57.0188	258.108	forward	HMDB0011290	Lipids and lipid-like molecules	Glycerophospholipids	Glycerophosphocholines	Lipids and lipid-like molecules	C00670	ko00564//Glycerophospholipid metabolism;ko00565//Ether lipid metabolism	Lipid metabolism	Metabolism	-	-	-	-	-	-	-
POS00139	1.65676e+06	5.0823e+06	5.21344e+06	7.69529e+06	1.59048e+06	2.72288e+06	3.35542e+06	3.25661e+06	1.41568e+06	1.71471e+06	Uracil	0.915745	66-22-8	C4H4N2O2	112.027	64.2743	113.034	forward	HMDB0000300	Organoheterocyclic compounds	Diazines	Pyrimidines and pyrimidine derivatives	Nucleotide and derivatives	C00106	ko01100//Metabolic pathways;ko00240//Pyrimidine metabolism;ko00410//beta-Alanine metabolism;ko00770//Pantothenate and CoA biosynthesis	Global and overview maps;Metabolism of cofactors and vitamins;Metabolism of other amino acids;Nucleotide metabolism	Metabolism	Nucleic acids	Bases	Pyrimidines	C00106	Uracil (Ura)	InChI=1S/C4H4N2O2/c7-3-1-2-5-4(8)6-3/h1-2H,(H2,5,6,7,8)	ISAKRJDGNUQOIC-UHFFFAOYSA-N
POS00140	12885.8	76396.9	14507	7250.22	90507.2	180985	25284.5	14191.5	19732.6	20382.6	Kanzonol K	0.913525	156281-30-0	C26H28O6	436.497	376.724	437.193	forward	HMDB0041212	Phenylpropanoids and polyketides	Isoflavonoids	Furanones	Flavonoids	-	-	-	-	-	-	-	-	-	InChI=1S/C26H28O6/c1-14(2)6-8-17-20(27)11-10-16(24(17)28)19-13-32-22-12-21(31-5)18(9-7-15(3)4)25(29)23(22)26(19)30/h6-7,10-13,27-29H,8-9H2,1-5H3	UWUOGPWSIVRQNM-UHFFFAOYSA-N
POS00141	5.54303e+07	3.35536e+07	2.18782e+07	1.44251e+06	3.70489e+06	1.74959e+07	2.79542e+06	1.96154e+06	681533	210520	Glutathione	0.912934	70-18-8	C10H17N3O6S	307.084	45.2083	308.091	forward	HMDB0062697	Organic acids and derivatives	Carboxylic acids and derivatives	Amino acids, peptides, and analogues	Amino acids, peptides, and analogues	C00051	ko01100//Metabolic pathways;ko00270//Cysteine and methionine metabolism;ko02010//ABC transporters;ko00480//Glutathione metabolism	Amino acid metabolism;Global and overview maps;Membrane transport;Metabolism of other amino acids	Environmental Information Processing;Metabolism	Vitamins and Cofactors	Cofactors	Coenzymes	C00051	Glutathione	-	-
POS00142	879745	6.21226e+06	1.05873e+07	6.40337e+06	1.53312e+06	1.82343e+06	3.51386e+06	4.77618e+06	1.29644e+06	2.55422e+06	Traumatic acid	0.908168	6402-36-4	C12H20O4	228.285	250.285	229.143	forward	HMDB0000933	Lipids and lipid-like molecules	Fatty Acyls	Fatty acids and conjugates	Lipids and lipid-like molecules	C16308	ko01110//Biosynthesis of secondary metabolites;ko00592//alpha-Linolenic acid metabolism	Global and overview maps;Lipid metabolism	Metabolism	-	-	-	-	-	InChI=1S/C12H20O4/c13-11(14)9-7-5-3-1-2-4-6-8-10-12(15)16/h7,9H,1-6,8,10H2,(H,13,14)(H,15,16)/b9-7+	MAZWDMBCPDUFDJ-VQHVLOKHSA-N
POS00143	7.7902e+06	1.8633e+07	2.73498e+06	1.42805e+07	1.14657e+06	1.05536e+06	2.58197e+06	2.42473e+06	983931	1.21693e+06	Palmitoyl Serinol	0.90803	-	-	-	408.332	330.3	forward	-	Lipids and lipid-like molecules	-	-	Lipids and lipid-like molecules	-	-	-	-	-	-	-	-	-	-	-
POS00144	4.46835e+06	2.14953e+06	5.05781e+06	5.38724e+06	1.8633e+06	341040	853138	1.08323e+06	1.96817e+06	809336	Chlorpromazine	0.907373	50-53-3	C17H19ClN2S	318.096	44.8618	319.1	forward	HMDB0014620	Organoheterocyclic compounds	Benzothiazines	Phenothiazines	Organoheterocyclic compounds	-	-	-	-	-	-	-	-	-	InChI=1S/C17H19ClN2S/c1-19(2)10-5-11-20-14-6-3-4-7-16(14)21-17-9-8-13(18)12-15(17)20/h3-4,6-9,12H,5,10-11H2,1-2H3	ZPEIMTDSQAKGNT-UHFFFAOYSA-N
POS00145	10173.6	3.06943e+06	2.89639e+06	451820	0	48292.3	304563	4521.7	874.163	0	Cefpirome	0.90357	84957-29-9	C22H22N6O5S2	514.577	190.916	515.115	forward	HMDB0041852	Organoheterocyclic compounds	Lactams	-	Organoheterocyclic compounds	-	-	-	-	-	-	-	-	-	InChI=1S/C22H22N6O5S2/c1-33-26-15(13-10-35-22(23)24-13)18(29)25-16-19(30)28-17(21(31)32)12(9-34-20(16)28)8-27-7-3-5-11-4-2-6-14(11)27/h3,5,7,10,16,20H,2,4,6,8-9H2,1H3,(H3-,23,24,25,29,31,32)/b26-15-/t16-,20-/m1/s1	DKOQGJHPHLTOJR-WHRDSVKCSA-N
POS00146	9.60342e+06	6.70969e+06	977788	2.86703e+06	3.01172e+06	1.33186e+06	418858	579562	6.87683e+06	4.26658e+06	Tamsulosin	0.903464	106133-20-4	C20H28N2O5S	408.512	200.052	409.183	forward	HMDB0014844	Benzenoids	Benzene and substituted derivatives	Furanones	Benzenoids	-	-	-	-	-	-	-	-	-	InChI=1S/C20H28N2O5S/c1-4-26-17-7-5-6-8-18(17)27-12-11-22-15(2)13-16-9-10-19(25-3)20(14-16)28(21,23)24/h5-10,14-15,22H,4,11-13H2,1-3H3,(H2,21,23,24)/t15-/m1/s1	DRHKJLXJIQTDTD-OAHLLOKOSA-N
POS00147	3.47396e+07	4.92016e+07	4.34314e+07	3.75638e+07	4.55749e+07	4.26341e+07	5.11885e+07	5.46671e+07	7.00329e+07	4.06611e+07	Ketoconazole	0.903026	65277-42-1	C26H28Cl2N4O4	531.431	500.789	87.0916	forward	HMDB0012242	Organoheterocyclic compounds	Diazinanes	Piperazines	Organoheterocyclic compounds	-	-	-	-	-	-	-	-	-	InChI=1S/C16H19N5O6/c22-5-9-11(23)12(24)13(25)16(27-9)21-7-20-10-14(18-6-19-15(10)21)17-4-8-2-1-3-26-8/h1-3,6-7,9,11-13,16,22-25H,4-5H2,(H,17,18,19)/t9-,11-,12+,13-,16+/m1/s1	OYLTWZIEBYEQGY-HMXKMONRSA-N
POS00148	761259	1.64096e+06	1.54428e+06	1.21121e+06	152750	1.01663e+06	1.48042e+06	685022	318662	2.18151e+06	Valyl-Isoleucine	0.901658	-	C11H22N2O3	230.308	179.399	231.17	forward	HMDB0029130	Organic acids and derivatives	Carboxylic acids and derivatives	Amino acids, peptides, and analogues	Amino acids, peptides, and analogues	-	-	-	-	-	-	-	-	-	-	-
POS00149	210633	264341	669459	401590	4.09942e+06	1.86458e+06	2.0103e+06	1.00635e+06	4.12009e+06	200046	Chlorogenoquinone	0.899784	24321-18-4	C16H16O9	352.293	159.411	353.084	forward	HMDB0029383	Organic oxygen compounds	Organooxygen compounds	-	Other	-	-	-	-	-	-	-	-	-	InChI=1S/C16H16O9/c17-9-3-1-8(5-10(9)18)2-4-13(20)25-12-7-16(24,15(22)23)6-11(19)14(12)21/h1-5,11-12,14,19,21,24H,6-7H2,(H,22,23)/b4-2-	ITENTBHADJNDDH-RQOWECAXSA-N
POS00150	7.07479e+06	7.68702e+06	5.95975e+06	3.18765e+06	3.69431e+06	1.78124e+06	1.7426e+06	1.15659e+06	3.80274e+06	850895	Crosatoside A	0.898735	139742-27-1	C28H32O16	624.544	197.04	625.176	forward	HMDB0039124	Phenylpropanoids and polyketides	Flavonoids	Furanones	Flavonoids	-	-	-	-	-	-	-	-	-	InChI=1S/C28H32O16/c1-9-18(32)21(35)24(38)27(40-9)44-26-22(36)19(33)16(8-29)43-28(26)42-13-4-3-10(5-14(13)39-2)25-23(37)20(34)17-12(31)6-11(30)7-15(17)41-25/h3-7,9,16,18-19,21-22,24,26-33,35-38H,8H2,1-2H3	KBVVGMZQNYSITN-UHFFFAOYSA-N
POS00151	1.59876e+06	3.71808e+06	9.14506e+06	1.50103e+07	4913.18	728369	1.28882e+06	1.65964e+06	16414.6	943830	Valaciclovir	0.897906	124832-27-5	C13H20N6O4	324.336	248.027	325.162	forward	HMDB0014716	Organic acids and derivatives	Carboxylic acids and derivatives	Amino acids, peptides, and analogues	Amino acids, peptides, and analogues	-	-	-	-	-	-	-	-	-	InChI=1S/C13H20N6O4/c1-7(2)8(14)12(21)23-4-3-22-6-19-5-16-9-10(19)17-13(15)18-11(9)20/h5,7-8H,3-4,6,14H2,1-2H3,(H3,15,17,18,20)/t8-/m0/s1	HDOVUKNUBWVHOX-QMMMGPOBSA-N
POS00152	1.91764e+06	2.15495e+07	1.70925e+07	6.63519e+06	619337	2.67306e+06	3.72942e+06	1.28291e+06	241876	186130	Benzaldehyde	0.897674	100-52-7	C7H6O	106.122	181.549	107.049	forward	HMDB0006115	Benzenoids	Benzene and substituted derivatives	Benzoyl derivatives	Benzenoids	C00261	ko01120//Microbial metabolism in diverse environments;ko01220//Degradation of aromatic compounds	Global and overview maps	Metabolism	-	-	-	-	-	InChI=1S/C7H6O/c8-6-7-4-2-1-3-5-7/h1-6H	HUMNYLRZRPPJDN-UHFFFAOYSA-N
POS00153	224285	2.4774e+06	6.95971e+06	7.9781e+06	29481.5	416913	1.0714e+06	353613	374774	2.72701e+06	Wyerone	0.896718	20079-30-5	C15H16O4	260.285	255.183	259.096	forward	HMDB0030947	Lipids and lipid-like molecules	Fatty Acyls	Furanones	Lipids and lipid-like molecules	-	-	-	-	-	-	-	-	-	InChI=1S/C15H16O4/c1-3-4-5-6-7-13(16)14-10-8-12(19-14)9-11-15(17)18-2/h8-11H,3-5H2,1-2H3/b11-9-	YFUCCGZVKDFREC-LUAWRHEFSA-N
POS00154	1.2422e+08	1.15524e+08	1.32362e+08	1.06219e+08	1.6131e+08	1.3481e+08	1.65696e+08	1.47472e+08	1.83419e+08	1.58976e+08	2-Methyl-2-pentenal	0.896614	623-36-9	C6H10O	98.143	264.05	99.0804	forward	HMDB0033714	Organic oxygen compounds	Organooxygen compounds	Carbonyl compounds	Carbonyl compounds	-	-	-	-	-	-	-	-	-	InChI=1S/C6H10O/c1-3-4-6(2)5-7/h4-5H,3H2,1-2H3/b6-4-	IDEYZABHVQLHAF-XQRVVYSFSA-N
POS00155	1.20463e+07	2.02252e+07	1.05031e+07	6.71083e+06	7.26697e+06	7.46319e+06	5.0603e+06	5.19445e+06	9.51844e+06	9.57228e+06	Sphinganine	0.892625	764-22-7	C18H39NO2	301.508	392.141	302.305	forward	HMDB0000269	Organic nitrogen compounds	Organonitrogen compounds	Amines	Lipids and lipid-like molecules	C00836	ko01100//Metabolic pathways;ko00600//Sphingolipid metabolism	Global and overview maps;Lipid metabolism	Metabolism	-	-	-	-	-	InChI=1S/C18H39NO2/c1-2-3-4-5-6-7-8-9-10-11-12-13-14-15-18(21)17(19)16-20/h17-18,20-21H,2-16,19H2,1H3/t17-,18+/m0/s1	OTKJDMGTUTTYMP-ZWKOTPCHSA-N
POS00156	1.46739e+07	1.35542e+07	1.56025e+07	1.07739e+07	1.41162e+07	8.81409e+06	1.00169e+07	1.24978e+07	1.69956e+07	9.9756e+06	2,2,4,4,6,6-Hexamethyl-1,3,5-trithiane	0.891277	828-26-2	C9H18S3	222.434	708.677	223.064	forward	HMDB0040243	Organosulfur compounds	Thioacetals	Dithioacetals	Other	-	-	-	-	-	-	-	-	-	InChI=1S/C9H18S3/c1-7(2)10-8(3,4)12-9(5,6)11-7/h1-6H3	NBNWHQAWKFYFKI-UHFFFAOYSA-N
POS00157	1.03844e+07	1.86896e+07	1.87937e+07	1.68743e+07	4.54474e+07	5.34587e+07	5.08581e+07	5.13211e+07	3.96476e+07	5.06015e+07	Cryptochlorogenic acid	0.889659	905-99-7	C16H18O9	354.309	158.923	355.099	forward	HMDB0030653	Organooxygen compounds	Organooxygen compounds	Alcohols and polyols	Alcohols and polyols	-	-	-	-	-	-	-	-	-	InChI=1S/C16H18O9/c17-9-3-1-8(5-10(9)18)2-4-13(21)25-14-11(19)6-16(24,15(22)23)7-12(14)20/h1-5,11-12,14,17-20,24H,6-7H2,(H,22,23)/b4-2+/t11-,12-,14-,16+/m1/s1	GYFFKZTYYAFCTR-JUHZACGLSA-N
POS00158	7.39536e+06	1.22902e+07	2.0002e+07	1.1646e+07	2.19912e+06	1.46466e+07	1.66972e+07	7.88601e+06	3.07412e+06	1.29176e+07	Protein serine	0.889213	302-84-1	C3H7NO3	105.093	30.9601	106.05	forward	HMDB0062263	Organic acids and derivatives	Carboxylic acids and derivatives	Amino acids, peptides, and analogues	Amino acids, peptides, and analogues	C02189	ko01100//Metabolic pathways	Global and overview maps	Metabolism	-	-	-	-	-	InChI=1S/C3H7NO3/c4-2(1-5)3(6)7/h2,5H,1,4H2,(H,6,7)	MTCFGRXMJLQNBG-UHFFFAOYSA-N
POS00159	147823	724077	3.06421e+06	7.06587e+06	52844.2	1.28497e+06	2.01856e+06	1.61678e+06	23434.5	1.05442e+06	6-Ketoprostaglandin E1	0.888461	67786-53-2	C20H32O6	368.464	357.899	351.214	forward	HMDB0004241	Lipids and lipid-like molecules	Fatty Acyls	Eicosanoids	Lipids and lipid-like molecules	C05962	ko01100//Metabolic pathways;ko00590//Arachidonic acid metabolism	Global and overview maps;Lipid metabolism	Metabolism	-	-	-	-	-	InChI=1S/C20H32O6/c1-2-3-4-7-14(21)10-11-16-17(19(24)13-18(16)23)12-15(22)8-5-6-9-20(25)26/h10-11,14,16-18,21,23H,2-9,12-13H2,1H3,(H,25,26)/b11-10+/t14-,16+,17+,18+/m0/s1	ROUDCKODIMKLNO-CTBSXBMHSA-N
POS00160	1.45194e+06	1.13249e+06	4.02676e+06	1.39692e+06	4.61145e+06	5.32987e+06	6.19985e+06	2.63814e+06	3.88023e+06	815928	Syringic acid	0.887617	530-57-4	C9H10O5	198.053	166.745	199.06	forward	HMDB0002085	Benzenoids	Benzene and substituted derivatives	Benzoic acids and derivatives	Phenols	C10833	ko01120//Microbial metabolism in diverse environments	Global and overview maps	Metabolism	-	-	-	-	-	InChI=1S/C9H10O5/c1-13-6-3-5(9(11)12)4-7(14-2)8(6)10/h3-4,10H,1-2H3,(H,11,12)	JMSVCTWVEWCHDZ-UHFFFAOYSA-N
POS00161	932880	1.03912e+06	851107	348929	19760	27729.4	52012.6	58339.5	8611.31	62502.4	(E,E)-4,4''-Bi(N-4-hydroxycinnamoylserotonin)	0.886516	175702-01-9	C38H34N4O6	642.7	523.744	643.252	forward	HMDB0041431	Organoheterocyclic compounds	Indoles and derivatives	Tryptamines and derivatives	Organoheterocyclic compounds	-	-	-	-	-	-	-	-	-	InChI=1S/C38H34N4O6/c43-27-7-1-23(2-8-27)5-15-33(47)39-19-17-25-21-41-29-11-13-31(45)37(35(25)29)38-32(46)14-12-30-36(38)26(22-42-30)18-20-40-34(48)16-6-24-3-9-28(44)10-4-24/h1-16,21-22,41-46H,17-20H2,(H,39,47)(H,40,48)/b15-5+,16-6+	OIUNULHHOJRJBI-IAGONARPSA-N
POS00162	1.56123e+06	2.21161e+06	2.42308e+06	870742	584869	208092	368175	186960	306329	245190	Ampelopsin D	0.883816	149418-37-1	C28H22O6	454.471	179.942	455.151	forward	HMDB0040894	Phenylpropanoids and polyketides	Stilbenes	Furanones	Stilbenes	-	-	-	-	-	-	-	-	-	InChI=1S/C28H22O6/c29-18-5-1-15(2-6-18)9-23-24-13-22(33)14-25(34)28(24)27(17-10-20(31)12-21(32)11-17)26(23)16-3-7-19(30)8-4-16/h1-14,26-27,29-34H/b23-9+	NJFRRNXUFGQUEK-NUGSKGIGSA-N
POS00163	1.07731e+08	1.22302e+08	1.16474e+08	1.03043e+08	1.28505e+08	1.45016e+08	1.43029e+08	1.29258e+08	1.24419e+08	1.34461e+08	2-Methylbutylamine	0.882607	96-15-1	C5H13N	87.1634	645.165	88.1121	forward	HMDB0032392	Organonitrogen compounds	Amines	Amines	Amino acids, peptides, and analogues	-	-	-	-	-	-	-	-	-	InChI=1S/C5H13N/c1-3-5(2)4-6/h5H,3-4,6H2,1-2H3	VJROPLWGFCORRM-UHFFFAOYSA-N
POS00164	0	114850	2.1868e+06	2.8087e+06	2127.73	41754.2	103926	569057	0	24642.3	Cyanidin 3-(3-glucosyl-6-malonylglucoside) 4'-glucoside	0.882589	651768-27-3	C38H47O22	855.767	157.281	859.211	forward	HMDB0030098	Phenylpropanoids and polyketides	Flavonoids	Furanones	Flavonoids	-	-	-	-	-	-	-	-	-	InChI=1S/C38H46O22/c1-13(41)5-14(2)53-12-25-28(47)35(60-37-32(51)30(49)27(46)24(11-40)58-37)33(52)38(59-25)56-22-9-17-18(43)7-16(42)8-21(17)54-34(22)15-3-4-20(19(44)6-15)55-36-31(50)29(48)26(45)23(10-39)57-36/h3-4,6-9,23-33,35-40,45-52H,1-2,5,10-12H2,(H3-,41,42,43,44)/p+1/t23-,24-,25-,26-,27-,28-,29+,30+,31-,32-,33-,35+,36-,37+,38-/m1/s1	QYFIWOPASKQLKB-AVFAFASWSA-O
POS00165	931279	529209	952841	530833	3.02499e+06	1.17819e+06	640030	2.29287e+06	3.73572e+06	4.00514e+06	N6-Carbamoyl-L-threonyladenosine	0.882141	89019-62-5	C15H21N7O7	411.375	175.926	413.141	forward	HMDB0041623	Nucleosides, nucleotides, and analogues	Purine nucleosides	Furanones	Nucleotide and derivatives	-	-	-	-	-	-	-	-	-	InChI=1S/C4H8N3O4P/c1-7-2-3(8)5-4(7)6-12(9,10)11/h2H2,1H3,(H3,5,6,8,9,10,11)	HIPLEPXPNLWKCQ-UHFFFAOYSA-N
POS00166	6.34288e+07	4.9019e+07	4.12021e+07	4.49942e+07	2.28654e+07	2.23112e+07	2.6566e+07	3.01964e+07	1.26292e+07	1.63311e+07	Suprofen	0.880849	40828-46-4	C14H12O3S	260.308	45.2527	261.058	forward	HMDB0015008	Organic oxygen compounds	Organooxygen compounds	Carbonyl compounds	Carbonyl compounds	-	-	-	-	-	-	-	-	-	InChI=1S/C14H12O3S/c1-9(14(16)17)10-4-6-11(7-5-10)13(15)12-3-2-8-18-12/h2-9H,1H3,(H,16,17)	MDKGKXOCJGEUJW-UHFFFAOYSA-N
POS00167	1.18571e+06	1.28584e+06	2.40071e+06	2.06727e+06	4.657e+07	2.01017e+07	2.73278e+07	1.20914e+07	2.34244e+07	1.08462e+07	Isoyatein	0.878842	101751-72-8	C22H24O7	400.422	232.784	401.159	forward	HMDB0033258	Lignans, neolignans and related compounds	Furanoid lignans	Furanones	Lignans, neolignans and related compounds	-	-	-	-	-	-	-	-	-	InChI=1S/C22H24O7/c1-24-19-9-14(10-20(25-2)21(19)26-3)6-15-11-27-22(23)16(15)7-13-4-5-17-18(8-13)29-12-28-17/h4-5,8-10,15-16H,6-7,11-12H2,1-3H3	HHRGVAZECZEYPH-UHFFFAOYSA-N
POS00168	4.39213e+06	3.42846e+07	3.33456e+07	5.05625e+06	4.77472e+06	8.07077e+06	7.06754e+06	6.38964e+06	5.22863e+06	7.3427e+06	Methyl 2-hydroxybenzoate	0.878815	119-36-8	C8H8O3	152.147	209.079	153.055	forward	HMDB0034172	Benzenoids	Benzene and substituted derivatives	Furanones	Benzenoids	-	-	-	-	-	-	-	-	-	InChI=1S/C8H8O3/c1-11-8(10)6-4-2-3-5-7(6)9/h2-5,9H,1H3	OSWPMRLSEDHDFF-UHFFFAOYSA-N
POS00169	840880	1.11781e+06	1.25562e+06	1.50815e+06	1.21499e+06	2.04971e+06	2.21197e+06	1.94639e+06	8.8198e+06	2.53286e+06	Linoleoyl ethanolamide	0.878599	-	C20H35NO2	321.497	462.585	324.289	forward	HMDB0013624	Organic nitrogen compounds	Organonitrogen compounds	Amines	Amino acids, peptides, and analogues	-	-	-	-	-	-	-	-	-	-	-
POS00170	1.18116e+07	1.08429e+07	1.06333e+07	4.20195e+06	2.51788e+07	1.93939e+07	2.66551e+07	1.53607e+07	1.79092e+07	1.97578e+07	1,2-Di-(9Z,12Z,15Z-octadecatrienoyl)-3-(Galactosyl-alpha-1-6-Galactosyl-beta-1)-glycerol	0.878226	-	C51H84O15	937.204	505.021	937.584	forward	HMDB0011127	Lipids and lipid-like molecules	Glycerolipids	Furanones	Lipids and lipid-like molecules	-	-	-	-	-	-	-	-	-	-	-
POS00171	1.30584e+08	9.56001e+07	2.21751e+08	1.01732e+08	5.71501e+07	8.75607e+07	8.63101e+07	5.64197e+07	8.6919e+07	4.8405e+07	Phytosphingosine	0.877183	554-62-1	C18H39NO3	317.293	379.772	318.3	forward	HMDB0004610	Organic nitrogen compounds	Organonitrogen compounds	Amines	Lipids and lipid-like molecules	C12144	ko01100//Metabolic pathways;ko00600//Sphingolipid metabolism	Global and overview maps;Lipid metabolism	Metabolism	-	-	-	-	-	InChI=1S/C18H39NO3/c1-2-3-4-5-6-7-8-9-10-11-12-13-14-17(21)18(22)16(19)15-20/h16-18,20-22H,2-15,19H2,1H3/t16-,17+,18-/m0/s1	AERBNCYCJBRYDG-KSZLIROESA-N
POS00172	6.9803e+06	2.52516e+06	1.61165e+06	912926	490833	327497	114462	84227.5	1.12048e+06	435204	Diflorasone	0.877162	2557-49-5	C22H28F2O5	410.452	221.072	411.199	forward	HMDB0014368	Lipids and lipid-like molecules	Steroids and steroid derivatives	Furanones	Lipids and lipid-like molecules	-	-	-	-	-	-	-	-	-	InChI=1S/C22H28F2O5/c1-11-6-13-14-8-16(23)15-7-12(26)4-5-19(15,2)21(14,24)17(27)9-20(13,3)22(11,29)18(28)10-25/h4-5,7,11,13-14,16-17,25,27,29H,6,8-10H2,1-3H3/t11-,13-,14-,16-,17-,19-,20-,21-,22-/m0/s1	WXURHACBFYSXBI-XHIJKXOTSA-N
POS00173	1.16598e+07	8.95587e+06	1.04373e+07	8.17389e+06	6.24158e+06	9.84065e+06	8.15245e+06	7.78153e+06	6.74723e+06	7.20664e+06	PA(22:6(4Z,7Z,10Z,13Z,16Z,19Z)/22:4(7Z,10Z,13Z,16Z))	0.875603	-	C47H73O8P	797.067	596.178	797.515	forward	HMDB0115422	Lipids and lipid-like molecules	Glycerophospholipids	Furanones	Lipids and lipid-like molecules	-	-	-	-	-	-	-	-	-	-	-
POS00174	894935	2.23256e+07	8.26181e+07	7.07241e+06	19379.4	253475	437263	123231	89874.9	40986	Domesticoside	0.872971	24587-97-1	C15H20O9	344.314	148.042	345.115	forward	HMDB0029647	Organic oxygen compounds	Organooxygen compounds	Carbohydrates and carbohydrate conjugates	Carbohydrates and carbohydrate conjugates	-	-	-	-	-	-	-	-	-	InChI=1S/C15H20O9/c1-6(17)11-8(18)3-7(22-2)4-9(11)23-15-14(21)13(20)12(19)10(5-16)24-15/h3-4,10,12-16,18-21H,5H2,1-2H3	XERRGONJPVYTDB-UHFFFAOYSA-N
POS00175	9.37617e+06	6.19621e+06	3.78588e+06	3.13667e+06	3.46604e+06	994783	834505	1.13982e+06	1.09644e+07	3.13451e+06	p-Mentha-1,3,5,8-tetraene	0.870295	1195-32-0	C10H12	132.202	203.548	133.101	forward	HMDB0029641	Benzenoids	Benzene and substituted derivatives	Furanones	Benzenoids	-	-	-	-	-	-	-	-	-	InChI=1S/C10H12/c1-8(2)10-6-4-9(3)5-7-10/h4-7H,1H2,2-3H3	MMSLOZQEMPDGPI-UHFFFAOYSA-N
POS00176	5.68066e+06	1.08733e+07	1.25816e+07	2.22559e+07	213682	493060	1.04952e+06	2.28868e+06	181750	2.32065e+06	1-[(5-Amino-5-carboxypentyl)amino]-1-deoxyfructose	0.869836	21291-40-7	C12H24N2O7	308.328	307.709	309.167	forward	HMDB0034879	Organic oxygen compounds	Organooxygen compounds	Carbohydrates and carbohydrate conjugates	Carbohydrates and carbohydrate conjugates	-	-	-	-	-	-	-	-	-	InChI=1S/C12H24N2O7/c13-7(11(18)19)3-1-2-4-14-6-12(20)10(17)9(16)8(5-15)21-12/h7-10,14-17,20H,1-6,13H2,(H,18,19)	ZAWLGBRDVQURAK-UHFFFAOYSA-N
POS00177	1.65108e+06	3.60475e+06	2.11999e+06	519455	208040	672536	393868	340433	1.01493e+06	541998	Divanillyltetrahydrofuran ferulate	0.869218	96917-11-2	C30H32O8	520.57	180.972	521.22	forward	HMDB0032730	Lignans, neolignans and related compounds	Furanoid lignans	Furanones	Lignans, neolignans and related compounds	-	-	-	-	-	-	-	-	-	InChI=1S/C30H32O8/c1-34-27-14-19(4-8-24(27)31)7-11-30(33)38-26-10-6-21(16-29(26)36-3)13-23-18-37-17-22(23)12-20-5-9-25(32)28(15-20)35-2/h4-11,14-16,22-23,31-32H,12-13,17-18H2,1-3H3/b11-7+	WUMFMXNTYLFVSJ-YRNVUSSQSA-N
POS00178	1.86816e+08	3.71357e+07	1.64047e+08	1.21587e+08	3.16034e+07	8.95844e+06	1.75838e+07	1.75787e+07	2.62532e+07	1.13802e+07	Vicenin 2	0.869194	23666-13-9	C27H30O15	594.518	193.743	595.166	forward	HMDB0030708	Phenylpropanoids and polyketides	Flavonoids	Furanones	Flavonoids	-	-	-	-	-	-	-	-	-	InChI=1S/C27H30O15/c28-6-12-17(32)21(36)23(38)26(41-12)15-19(34)14-10(31)5-11(8-1-3-9(30)4-2-8)40-25(14)16(20(15)35)27-24(39)22(37)18(33)13(7-29)42-27/h1-5,12-13,17-18,21-24,26-30,32-39H,6-7H2	FIAAVMJLAGNUKW-UHFFFAOYSA-N
POS00179	127289	4.87811e+06	2.87038e+06	1.59763e+06	1.04234e+06	2.82257e+06	1.90018e+06	2.94614e+06	1.11233e+06	2.79366e+06	Eugenol O-[a-L-Arabinofuranosyl-(1-&gt;6)-b-D-glucopyranoside]	0.86872	-	-	-	207.566	459.184	forward	-	Organic oxygen compounds	-	-	Other	-	-	-	-	-	-	-	-	-	-	-
POS00180	3.19166e+06	1.0435e+07	5.64997e+06	2.31021e+06	1.17275e+06	2.8631e+06	2.09282e+06	2.16048e+06	1.48394e+06	3.32686e+06	trans-Ferulic acid	0.865481	537-98-4	C10H10O4	194.184	231.986	195.065	forward	HMDB0000954	Phenylpropanoids and polyketides	Cinnamic acids and derivatives	Hydroxycinnamic acids and derivatives	Phenylpropanoids and polyketides	C01494	ko01100//Metabolic pathways;ko01110//Biosynthesis of secondary metabolites;ko00940//Phenylpropanoid biosynthesis	Biosynthesis of other secondary metabolites;Global and overview maps	Metabolism	-	-	-	-	-	InChI=1S/C10H10O4/c1-14-9-6-7(2-4-8(9)11)3-5-10(12)13/h2-6,11H,1H3,(H,12,13)/b5-3+	KSEBMYQBYZTDHS-HWKANZROSA-N
POS00181	29665.2	99069.2	131131	59603.3	13073.2	11266.2	77599	116876	21989.8	208920	Trehalose 6-phosphate	0.863224	4484-88-2	C12H23O14P	422.083	213.811	423.086	forward	HMDB0001124	Organic oxygen compounds	Organooxygen compounds	Carbohydrates and carbohydrate conjugates	Carbohydrates and carbohydrate conjugates	C00689	ko01100//Metabolic pathways;ko00500//Starch and sucrose metabolism	Carbohydrate metabolism;Global and overview maps	Metabolism	-	-	-	-	-	InChI=1S/C12H23O14P/c13-1-3-5(14)7(16)9(18)11(24-3)26-12-10(19)8(17)6(15)4(25-12)2-23-27(20,21)22/h3-19H,1-2H2,(H2,20,21,22)/t3-,4-,5-,6-,7+,8+,9-,10-,11-,12-/m1/s1	LABSPYBHMPDTEL-LIZSDCNHSA-N
POS00182	1.58094e+06	227786	724743	171647	1.16391e+06	1.40345e+06	2.10692e+06	2.15379e+06	2.13808e+06	3.9231e+06	2'-Hydroxy-4',6'-dimethoxy-3'-methylacetophenone	0.859339	23121-32-6	C11H14O4	210.226	149.062	211.097	forward	HMDB0034047	Organic oxygen compounds	Organooxygen compounds	Carbonyl compounds	Carbonyl compounds	-	-	-	-	-	-	-	-	-	InChI=1S/C11H14O4/c1-6-8(14-3)5-9(15-4)10(7(2)12)11(6)13/h5,13H,1-4H3	AAOFJKLTRKOQTQ-UHFFFAOYSA-N
POS00183	3.39936e+06	1.38021e+07	2.4611e+07	1.59189e+07	804345	2.25731e+06	2.65634e+06	3.9525e+06	505990	1.45993e+06	Sterebin A	0.857492	107647-14-3	C18H30O4	310.428	403.573	311.221	forward	HMDB0035337	Lipids and lipid-like molecules	Prenol lipids	Furanones	Lipids and lipid-like molecules	-	-	-	-	-	-	-	-	-	InChI=1S/C20H32O5/c1-12(21)8-9-14-19(5)11-7-10-18(3,4)16(19)15(23)17(20(14,6)24)25-13(2)22/h8-9,14-17,23-24H,7,10-11H2,1-6H3/b9-8+	ZFSCNCIWZXOGNL-CMDGGOBGSA-N
POS00184	1.65591e+06	5.09028e+06	1.4076e+07	5.56359e+06	244338	644853	729243	1.31169e+06	177110	674308	Ethyl trans-p-methoxycinnamate	0.856553	24393-56-4	C12H14O3	206.238	396.152	291.195	forward	HMDB0030762	Phenylpropanoids and polyketides	Cinnamic acids and derivatives	Furanones	Phenylpropanoids and polyketides	-	-	-	-	-	-	-	-	-	InChI=1S/C12H14O3/c1-3-15-12(13)9-6-10-4-7-11(14-2)8-5-10/h4-9H,3H2,1-2H3/b9-6+	DHNGCHLFKUPGPX-RMKNXTFCSA-N
POS00185	642437	290252	235340	384907	1.85946e+06	441444	2.09307e+06	1.46776e+06	1.44163e+06	3.96991e+06	Fragransin B2	0.85636	112572-55-1	C22H28O7	404.454	210.468	405.19	forward	HMDB0038953	Lignans, neolignans and related compounds	Furanoid lignans	Furanones	Lignans, neolignans and related compounds	-	-	-	-	-	-	-	-	-	InChI=1S/C22H28O7/c1-11-12(2)22(14-9-17(27-5)20(24)18(10-14)28-6)29-21(11)13-7-15(25-3)19(23)16(8-13)26-4/h7-12,21-24H,1-6H3	CAUANPLJFMVCHO-UHFFFAOYSA-N
POS00186	0	29148.2	823164	1.13981e+06	0	0	0	1146.24	0	0	Tussilagone	0.85622	104012-37-5	C23H34O5	390.513	367.401	391.235	forward	HMDB0040953	Lipids and lipid-like molecules	Prenol lipids	Furanones	Lipids and lipid-like molecules	-	-	-	-	-	-	-	-	-	InChI=1S/C23H34O5/c1-8-13(4)9-21(26)28-20-11-17(12(2)3)23-18(14(20)5)10-19(25)22(23)15(6)27-16(7)24/h9,12,15,17-18,20,22-23H,5,8,10-11H2,1-4,6-7H3/b13-9+	CFUPNMDNSQIWBB-UKTHLTGXSA-N
POS00187	325518	750117	1.3788e+06	874929	872666	522997	1.294e+06	427702	633525	70153.7	Safficinolide	0.8516	153660-18-5	C20H24O5	344.402	211.593	345.169	forward	HMDB0040421	Phenylpropanoids and polyketides	3,4-dihydrocoumarins	-	Phenylpropanoids and polyketides	-	-	-	-	-	-	-	-	-	InChI=1S/C20H24O5/c1-11(2)13-8-12(9-21)14-16(15(13)23)25-18(24)17-19(3,4)6-5-7-20(14,17)10-22/h8-11,17,23H,5-7H2,1-4H3	VBEKTSBYXBBXEO-UHFFFAOYSA-N
POS00188	1.69121e+07	2.05548e+07	3.01775e+07	2.61804e+07	9.82821e+06	1.21582e+07	1.44044e+07	1.67008e+07	4.46917e+06	1.08588e+07	Glucosereductone	0.851595	497-15-4	C3H4O3	88.0621	42.4245	89.0233	forward	HMDB0040261	Organic oxygen compounds	Organooxygen compounds	Carbonyl compounds	Carbonyl compounds	-	-	-	-	-	-	-	-	-	InChI=1S/C3H4O3/c4-1-3(6)2-5/h1-3,6H	NVXLIZQNSVLKPO-UHFFFAOYSA-N
POS00189	8.49654e+07	8.23197e+07	7.5035e+07	7.98168e+07	9.88e+07	3.74031e+07	8.81989e+06	1.02357e+08	1.02922e+08	9.86976e+07	4-Chloro-3,5-dimethoxybenzyl alcohol	0.850882	152570-76-8	C9H11ClO3	202.635	175.39	203.047	forward	HMDB0040933	Benzenoids	Benzene and substituted derivatives	Furanones	Benzenoids	-	-	-	-	-	-	-	-	-	InChI=1S/C9H11ClO3/c1-12-7-3-6(5-11)4-8(13-2)9(7)10/h3-4,11H,5H2,1-2H3	NEORIYMPRMFPGM-UHFFFAOYSA-N
POS00190	4.53083e+06	1.13067e+07	2.06131e+07	2.74769e+07	963555	3.04147e+06	7.68328e+06	7.94194e+06	744449	711075	13-OxoODE	0.849339	-	C18H30O3	294.429	436.432	317.208	forward	HMDB0004668	Lipids and lipid-like molecules	Fatty Acyls	Lineolic acids and derivatives	Lipids and lipid-like molecules	C14765	ko00591//Linoleic acid metabolism	Lipid metabolism	Metabolism	-	-	-	-	-	-	-
POS00191	4.0917e+06	3.19207e+06	4.68012e+06	1.26448e+06	38987.5	315778	221929	142905	20292.9	271208	Harderoporphyrin	0.849024	30783-27-8	C35H36N4O6	608.683	520.737	609.269	forward	HMDB0000683	Organoheterocyclic compounds	Tetrapyrroles and derivatives	Porphyrins	Organoheterocyclic compounds	-	-	-	-	-	-	-	-	-	InChI=1S/C35H36N4O6/c1-6-21-17(2)25-13-26-18(3)23(8-11-34(42)43)31(37-26)16-32-24(9-12-35(44)45)20(5)28(39-32)15-30-22(7-10-33(40)41)19(4)27(38-30)14-29(21)36-25/h6,13-16,36,39H,1,7-12H2,2-5H3,(H,40,41)(H,42,43)(H,44,45)/b25-13-,26-13-,27-14-,28-15-,29-14-,30-15-,31-16-,32-16-	KECOXFKVIHSIBO-UJJXFSCMSA-N
POS00192	3.24684e+06	1.85962e+06	1.95442e+06	2.13773e+07	1.7224e+06	1.31751e+06	360327	2.31649e+06	3.15742e+06	1.61989e+06	5,7-dihydroxy-2-(4-hydroxyphenyl)-6-[3,4,5-trihydroxy-6-(hydroxymethyl)oxan-2-yl]-4H-chromen-4-one	0.848183	-	C21H20O10	432.377	219.376	433.112	forward	HMDB0127106	Phenylpropanoids and polyketides	Flavonoids	Furanones	Flavonoids	-	-	-	-	-	-	-	-	-	-	-
POS00193	3.22566e+07	3.50146e+07	3.51868e+07	2.57633e+07	3.16103e+07	4.76597e+07	4.27749e+07	3.92136e+07	3.60151e+07	3.2836e+07	D-Tagatose	0.841576	87-81-0	C6H12O6	180.063	35.7503	163.06	forward	HMDB0003418	Organic oxygen compounds	Organooxygen compounds	Carbohydrates and carbohydrate conjugates	Carbohydrates and carbohydrate conjugates	C00795	ko00052//Galactose metabolism	Carbohydrate metabolism	Metabolism	Carbohydrates	Monosaccharides	Ketoses	C00795	D-Tagatose	InChI=1S/C6H12O6/c7-1-3(9)5(11)6(12)4(10)2-8/h3,5-9,11-12H,1-2H2/t3-,5+,6-/m1/s1	BJHIKXHVCXFQLS-PQLUHFTBSA-N
POS00194	49756	1.01404e+06	1.87036e+06	1.12206e+06	37220.5	221111	571303	898336	334933	1.12852e+06	(15a,20R)-Dihydroxypregn-4-en-3-one 20-[glucosyl-(1-&gt;4)-6-acetyl-glucoside]	0.840497	-	-	-	369.372	699.355	forward	-	Lipids and lipid-like molecules	-	-	Lipids and lipid-like molecules	-	-	-	-	-	-	-	-	-	-	-
POS00195	5.11477e+06	1.32467e+07	2.01709e+07	1.52123e+07	664583	2.66611e+06	3.7417e+06	4.80993e+06	689547	3.30905e+06	(10Z,14E,16E)-10,14,16-Octadecatrien-12-ynoic acid	0.839509	-	C18H26O2	274.398	358.893	275.2	forward	HMDB0035963	Lipids and lipid-like molecules	Fatty Acyls	Furanones	Lipids and lipid-like molecules	-	-	-	-	-	-	-	-	-	-	-
POS00196	785.107	4900.82	4537.65	9136.33	974289	627722	691724	550584	1.05896e+06	1.7991e+06	Stachyose	0.83906	470-55-3	C24H42O21	666.578	241.092	689.203	forward	HMDB0003553	Organic oxygen compounds	Organooxygen compounds	Carbohydrates and carbohydrate conjugates	Carbohydrates and carbohydrate conjugates	C01613	ko00052//Galactose metabolism	Carbohydrate metabolism	Metabolism	-	-	-	-	-	InChI=1S/C24H42O21/c25-1-6-10(28)14(32)17(35)21(41-6)39-3-8-11(29)15(33)18(36)22(42-8)40-4-9-12(30)16(34)19(37)23(43-9)45-24(5-27)20(38)13(31)7(2-26)44-24/h6-23,25-38H,1-5H2/t6-,7-,8-,9-,10+,11+,12-,13-,14+,15+,16+,17-,18-,19-,20+,21+,22+,23-,24+/m1/s1	UQZIYBXSHAGNOE-XNSRJBNMSA-N
POS00197	9.95571e+07	2.05496e+08	1.58756e+08	1.008e+08	1.75918e+06	863311	512900	1.16737e+06	1.98401e+06	605373	(2E)-N-(4-aminobutyl)-3-(4-hydroxy-3-methoxyphenyl)prop-2-enimidic acid	0.838513	-	C14H20N2O3	264.325	178.256	265.154	forward	HMDB0139553	Phenylpropanoids and polyketides	Cinnamic acids and derivatives	Furanones	Phenylpropanoids and polyketides	-	-	-	-	-	-	-	-	-	-	-
POS00198	3.34777e+06	1.77483e+06	1.08403e+06	567322	872041	42599	48285.4	9155.51	1.70465e+06	115523	N-Acetylneuraminic acid	0.838156	131-48-6	C11H19NO9	309.106	138.915	294.154	forward	HMDB0000230	Organic oxygen compounds	Organooxygen compounds	Carbohydrates and carbohydrate conjugates	Carbohydrates and carbohydrate conjugates	C00270	ko01100//Metabolic pathways;ko00520//Amino sugar and nucleotide sugar metabolism	Carbohydrate metabolism;Global and overview maps	Metabolism	Carbohydrates	Monosaccharides	Amino sugars	C00270	N-Acetylneuraminic acid	InChI=1S/C11H19NO9/c1-4(14)12-7-5(15)2-11(20,10(18)19)21-9(7)8(17)6(16)3-13/h5-9,13,15-17,20H,2-3H2,1H3,(H,12,14)(H,18,19)/t5-,6+,7+,8+,9+,11-/m0/s1	SQVRNKJHWKZAKO-PFQGKNLYSA-N
POS00199	2.44415e+06	8.99509e+06	1.05686e+07	1.0182e+07	1.17793e+07	1.91993e+07	1.64155e+07	1.84787e+07	5.08217e+06	5.24809e+06	Mahaleboside	0.834507	-	C15H16O8	324.283	146.856	325.089	forward	HMDB0032984	Phenylpropanoids and polyketides	Coumarins and derivatives	Coumarin glycosides	Coumarins and derivatives	-	-	-	-	-	-	-	-	-	-	-
POS00200	2.81562e+06	1.21272e+06	1.98393e+06	425099	111678	780854	442431	179379	1.57916e+06	7.12645e+06	N-Malonyltryptophan	0.834432	29399-11-9	C14H14N2O5	290.271	230.337	291.097	forward	HMDB0039500	Organic acids and derivatives	Carboxylic acids and derivatives	Amino acids, peptides, and analogues	Amino acids, peptides, and analogues	-	-	-	-	-	-	-	-	-	InChI=1S/C14H14N2O5/c17-12(6-13(18)19)16-11(14(20)21)5-8-7-15-10-4-2-1-3-9(8)10/h1-4,7,11,15H,5-6H2,(H,16,17)(H,18,19)(H,20,21)	OVEAWSPZRGBTSS-UHFFFAOYSA-N
POS00201	6.64715e+06	8.06212e+06	6.66091e+06	8.43749e+06	1.66686e+06	5.00771e+06	5.70674e+06	6.98587e+06	1.89431e+06	1.28563e+07	15-Acetoxyscirpene-3,4-diol 4-O-a-D-glucopyranoside	0.833062	99124-45-5	C23H34O11	486.51	208.917	487.215	forward	HMDB0035590	Lipids and lipid-like molecules	Prenol lipids	Furanones	Lipids and lipid-like molecules	-	-	-	-	-	-	-	-	-	InChI=1S/C23H34O11/c1-10-4-5-22(8-30-11(2)25)13(6-10)33-19-17(29)18(21(22,3)23(19)9-31-23)34-20-16(28)15(27)14(26)12(7-24)32-20/h6,12-20,24,26-29H,4-5,7-9H2,1-3H3	HUIYHYRPRGTYKA-UHFFFAOYSA-N
POS00202	5.79226e+06	5.65132e+06	5.33596e+06	5.79111e+06	6.76891e+06	6.64552e+06	7.28375e+06	6.48756e+06	6.93003e+06	5.85481e+06	2-Pyrrolidinone	0.832987	616-45-5	C4H7NO	85.1045	642.755	86.06	forward	HMDB0002039	Organoheterocyclic compounds	Pyrrolidines	Pyrrolidones	Organoheterocyclic compounds	-	-	-	-	-	-	-	-	-	InChI=1S/C4H7NO/c6-4-2-1-3-5-4/h1-3H2,(H,5,6)	HNJBEVLQSNELDL-UHFFFAOYSA-N
POS00203	2811.95	55337.5	50895.1	1.42537e+07	16633.5	19784.1	99880.3	2.52234e+06	9547.01	585420	N1-Caffeoyl-N10-feruloylspermidine	0.828692	114916-07-3	C26H33N3O6	483.557	213.301	484.243	forward	HMDB0038843	Phenylpropanoids and polyketides	Cinnamic acids and derivatives	Hydroxycinnamic acids and derivatives	Phenylpropanoids and polyketides	-	-	-	-	-	-	-	-	-	InChI=1S/C26H33N3O6/c1-35-24-18-20(6-10-22(24)31)8-12-25(33)28-15-3-2-13-27-14-4-16-29-26(34)11-7-19-5-9-21(30)23(32)17-19/h5-12,17-18,27,30-32H,2-4,13-16H2,1H3,(H,28,33)(H,29,34)/b11-7+,12-8+	YUUGXIVVDZSRNR-MKICQXMISA-N
POS00204	1.44442e+06	3.08043e+06	1.98483e+06	1.19442e+06	588219	587692	691424	536505	615551	569716	Apiole	0.828135	523-80-8	C12H14O4	222.237	197.568	223.096	forward	HMDB0033776	Organoheterocyclic compounds	Benzodioxoles	-	Organoheterocyclic compounds	-	-	-	-	-	-	-	-	-	InChI=1S/C12H14O4/c1-4-5-8-6-9(13-2)11-12(10(8)14-3)16-7-15-11/h4,6H,1,5,7H2,2-3H3	QQRSPHJOOXUALR-UHFFFAOYSA-N
POS00205	25445.4	1.05269e+06	1.58426e+06	2.6244e+06	844.395	460079	607020	900638	2482.41	644943	Nandrolone	0.826475	434-22-0	C18H26O2	274.398	331.015	275.2	forward	HMDB0002725	Lipids and lipid-like molecules	Steroids and steroid derivatives	Furanones	Lipids and lipid-like molecules	-	-	-	-	-	-	-	-	-	InChI=1S/C18H26O2/c1-18-9-8-14-13-5-3-12(19)10-11(13)2-4-15(14)16(18)6-7-17(18)20/h10,13-17,20H,2-9H2,1H3/t13-,14+,15+,16-,17-,18-/m0/s1	NPAGDVCDWIYMMC-IZPLOLCNSA-N
POS00206	912886	916346	1.7438e+06	2.77765e+06	5009.19	597783	582589	1.20386e+06	90293.3	1.43314e+06	Olitorin	0.826076	13289-20-8	C35H52O14	696.779	290.818	697.339	forward	HMDB0034361	Lipids and lipid-like molecules	Steroids and steroid derivatives	Furanones	Lipids and lipid-like molecules	-	-	-	-	-	-	-	-	-	InChI=1S/C35H52O14/c1-17-30(49-31-29(42)28(41)27(40)24(14-36)48-31)23(38)12-26(46-17)47-19-3-8-33(16-37)21-4-7-32(2)20(18-11-25(39)45-15-18)6-10-35(32,44)22(21)5-9-34(33,43)13-19/h11,16-17,19-24,26-31,36,38,40-44H,3-10,12-15H2,1-2H3	KQBVSIZPUWODNU-UHFFFAOYSA-N
POS00207	441203	535889	1.71917e+06	9.25736e+06	146241	545210	487334	260621	89360.4	502613	Yangonin	0.824164	500-62-9	C15H14O4	258.269	269.161	259.096	forward	HMDB0034144	Phenylpropanoids and polyketides	Kavalactones	Furanones	Phenylpropanoids and polyketides	-	-	-	-	-	-	-	-	-	InChI=1S/C15H14O4/c1-17-12-6-3-11(4-7-12)5-8-13-9-14(18-2)10-15(16)19-13/h3-10H,1-2H3/b8-5+	XLHIYUYCSMZCCC-VMPITWQZSA-N
POS00208	6.29877e+07	5.66276e+07	5.80502e+07	6.28012e+07	7.09982e+07	5.7315e+07	7.34819e+07	6.08013e+07	4.73321e+07	7.14434e+07	1-(1-Propenylthio)propyl propyl disulfide	0.823824	143193-11-7	C9H18S3	222.434	86.6038	223.064	forward	HMDB0033041	Organosulfur compounds	Organic disulfides	Dialkyldisulfides	Other	-	-	-	-	-	-	-	-	-	InChI=1S/C9H18S3/c1-4-7-10-9(6-3)12-11-8-5-2/h4,7,9H,5-6,8H2,1-3H3/b7-4+	HWAMRUBZEUCVAJ-QPJJXVBHSA-N
POS00209	488556	715225	1.68581e+06	543686	1.77939e+07	1.61391e+07	2.09755e+07	1.66977e+07	1.22698e+07	1.56226e+07	Matsutakeside I	0.821266	-	C30H36O14	620.598	209.22	621.214	forward	HMDB0036746	Phenylpropanoids and polyketides	2-arylbenzofuran flavonoids	-	Flavonoids	-	-	-	-	-	-	-	-	-	-	-
POS00210	997839	220279	383087	186133	452522	142874	377789	103485	1.23286e+06	346792	Kuwanon V	0.81805	89803-84-9	C40H38O8	646.725	236.358	647.266	forward	HMDB0030115	Phenylpropanoids and polyketides	Diarylheptanoids	Furanones	Phenylpropanoids and polyketides	-	-	-	-	-	-	-	-	-	InChI=1S/C40H38O8/c1-22(2)4-14-28-34(44)18-16-30(38(28)46)40(48)36-31(25-8-12-27(42)13-9-25)20-23(3)21-32(36)37-35(45)19-15-29(39(37)47)33(43)17-7-24-5-10-26(41)11-6-24/h4-13,15-19,21,31-32,36,41-42,44-47H,14,20H2,1-3H3/b17-7+	SUQUIVSLHDOSQP-REZTVBANSA-N
POS00211	1.08759e+07	9.99453e+06	3.11356e+07	1.99875e+07	7.64418e+06	9.42483e+06	5.08891e+06	1.12749e+06	9.14087e+06	2.16087e+06	L-gamma-Glutamyl-S-allylthio-L-cysteine	0.817766	-	C11H18N2O5S2	322.401	35.4949	323.074	forward	HMDB0038515	Organic acids and derivatives	Carboxylic acids and derivatives	Amino acids, peptides, and analogues	Amino acids, peptides, and analogues	-	-	-	-	-	-	-	-	-	-	-
POS00212	28666.3	649872	1.16025e+06	73855.8	0	0	0	0	0	0	Prunin 6''-O-gallate	0.814242	54835-98-2	C28H26O14	586.498	174.987	587.135	forward	HMDB0037582	Phenylpropanoids and polyketides	Flavonoids	Furanones	Flavonoids	-	-	-	-	-	-	-	-	-	InChI=1S/C28H26O14/c29-13-3-1-11(2-4-13)19-9-16(31)22-15(30)7-14(8-20(22)41-19)40-28-26(37)25(36)24(35)21(42-28)10-39-27(38)12-5-17(32)23(34)18(33)6-12/h1-8,19,21,24-26,28-30,32-37H,9-10H2	UNTKZTADYPALEE-UHFFFAOYSA-N
POS00213	395080	357697	857309	223910	2.02711e+06	1.87798e+06	1.53248e+06	1.55751e+06	1.49111e+06	1.16354e+06	2-(4-Hydroxy-3,5-dimethoxyphenyl)ethanol 4'-glucoside	0.813442	-	C16H24O9	360.356	173.523	361.149	forward	HMDB0038381	Organic oxygen compounds	Organooxygen compounds	Carbohydrates and carbohydrate conjugates	Carbohydrates and carbohydrate conjugates	-	-	-	-	-	-	-	-	-	-	-
POS00214	1.68935e+06	1.29932e+06	1.30072e+06	1.48941e+06	2.26132e+06	1.7983e+06	2.35861e+06	1.81279e+06	2.35769e+06	1.5337e+06	Dehydrophytosphingosine	0.812836	3687-54-5	C18H37NO3	315.491	365.026	316.284	forward	HMDB0038057	Organic nitrogen compounds	Organonitrogen compounds	Amines	Amino acids, peptides, and analogues	-	-	-	-	-	-	-	-	-	InChI=1S/C57H86O6/c1-4-7-10-13-16-19-22-25-28-31-34-37-40-43-46-49-55(58)61-52-54(63-57(60)51-48-45-42-39-36-33-30-27-24-21-18-15-12-9-6-3)53-62-56(59)50-47-44-41-38-35-32-29-26-23-20-17-14-11-8-5-2/h7-30,54H,4-6,31-53H2,1-3H3/b10-7+,11-8+,12-9+,16-13+,17-14+,18-15+,22-19+,23-20+,24-21+,28-25-,29-26+,30-27-	BSOKWTTWQNVYKF-KQWCLDJMSA-N
POS00215	3.11904e+07	6.20426e+07	8.64016e+07	4.27102e+07	8.82179e+06	5.08496e+07	4.59423e+07	2.44298e+07	1.10724e+08	7.20335e+07	3,3,5-triiodo-L-thyronine-beta-D-glucuronoside	0.812114	29919-72-0	C21H20I3NO10	827.098	94.8089	132.102	forward	HMDB0062203	Organic acids and derivatives	Carboxylic acids and derivatives	Steroidal glycosides	Organic acids and derivatives	-	-	-	-	-	-	-	-	-	InChI=1S/C43H76N7O17P3S/c1-4-5-6-7-8-9-10-11-12-13-14-15-16-17-18-19-20-21-22-23-34(52)71-27-26-45-33(51)24-25-46-41(55)38(54)43(2,3)29-64-70(61,62)67-69(59,60)63-28-32-37(66-68(56,57)58)36(53)42(65-32)50-31-49-35-39(44)47-30-48-40(35)50/h11-12,30-32,36-38,42,53-54H,4-10,13-29H2,1-3H3,(H,45,51)(H,46,55)(H,59,60)(H,61,62)(H2,44,47,48)(H2,56,57,58)/b12-11-/t32-,36-,37-,38+,42-/m1/s1	OWGHRDKRIGXBJM-SPZFTOIUSA-N
POS00216	1.95757e+07	2.00594e+06	2.11963e+07	2.17167e+07	2.25971e+06	130558	1.91359e+06	1.56076e+06	999080	1.66614e+06	Corymboside	0.81129	73543-87-0	C26H28O14	564.492	228.484	565.155	forward	HMDB0030803	Phenylpropanoids and polyketides	Flavonoids	Furanones	Flavonoids	-	-	-	-	-	-	-	-	-	InChI=1S/C26H28O14/c27-6-13-18(32)21(35)23(37)26(40-13)16-20(34)15(25-22(36)17(31)11(30)7-38-25)19(33)14-10(29)5-12(39-24(14)16)8-1-3-9(28)4-2-8/h1-5,11,13,17-18,21-23,25-28,30-37H,6-7H2	OVMFOVNOXASTPA-UHFFFAOYSA-N
POS00217	10130.3	266676	318958	193859	176419	1.13462e+06	3.40101e+06	4.68968e+06	1.45497e+06	9.7802e+06	MG(18:2(9Z,12Z)/0:0/0:0)	0.810937	67968-46-1	C21H38O4	354.524	388.636	355.283	forward	HMDB0011568	Lipids and lipid-like molecules	Fatty Acyls	Furanones	Lipids and lipid-like molecules	-	-	-	-	-	-	-	-	-	-	-
POS00218	2273.69	111915	30246.5	3807.38	5.86436e+06	1.50482e+06	3.8366e+06	2.55713e+06	3.63204e+06	1.88139e+06	Curcumin dimer 1	0.807339	-	C42H38O12	734.744	202.982	735.247	forward	HMDB0039450	Phenylpropanoids and polyketides	Diarylheptanoids	Furanones	Phenylpropanoids and polyketides	-	-	-	-	-	-	-	-	-	-	-
POS00219	6.75967e+07	6.5651e+07	6.38893e+07	4.72725e+07	5.03757e+07	6.82902e+07	6.95179e+07	6.23065e+07	5.70318e+07	6.64219e+07	Kojibiose	0.806785	2140-29-6	C12H22O11	342.296	36.4841	325.112	forward	HMDB0011742	Lipids and lipid-like molecules	Fatty Acyls	Furanones	Lipids and lipid-like molecules	-	-	-	-	-	-	-	-	-	InChI=1S/C12H22O11/c13-1-4(16)7(17)8(18)5(2-14)22-12-11(21)10(20)9(19)6(3-15)23-12/h2,4-13,15-21H,1,3H2/t4-,5+,6-,7-,8-,9-,10+,11-,12+/m1/s1	PZDOWFGHCNHPQD-OQPGPFOOSA-N
POS00220	1.69038e+06	4.0925e+06	1.04741e+07	4.71311e+06	3.0279e+07	2.85515e+07	4.13636e+07	2.70069e+07	2.89221e+07	1.67729e+07	3,4-Dihydroxyphenylacetone	0.805092	2503-44-8	C9H10O3	166.174	161.82	167.07	forward	HMDB0031132	Benzenoids	Benzene and substituted derivatives	Furanones	Benzenoids	-	-	-	-	-	-	-	-	-	InChI=1S/C41H74O12S/c1-3-5-7-9-11-13-15-17-19-21-23-25-27-29-36(42)50-31-34(32-51-41-40(46)39(45)38(44)35(53-41)33-54(47,48)49)52-37(43)30-28-26-24-22-20-18-16-14-12-10-8-6-4-2/h15-18,34-35,38-41,44-46H,3-14,19-33H2,1-2H3,(H,47,48,49)/b17-15+,18-16+	JAJQHMCAOZKADN-YTEMWHBBSA-N
POS00221	2.9401e+06	2.72059e+06	2.54467e+06	2.82543e+06	3.51917e+06	3.20617e+06	3.4037e+06	3.20214e+06	3.3312e+06	2.90864e+06	Octyl phenylacetate	0.804837	122-45-2	C16H24O2	248.361	428.75	249.185	forward	HMDB0037713	Lipids and lipid-like molecules	Fatty Acyls	Furanones	Lipids and lipid-like molecules	-	-	-	-	-	-	-	-	-	InChI=1S/C16H24O2/c1-2-3-4-5-6-10-13-18-16(17)14-15-11-8-7-9-12-15/h7-9,11-12H,2-6,10,13-14H2,1H3	VGYPAVUJUMQTGE-UHFFFAOYSA-N
POS00222	6157.39	19855.3	9810.17	763.838	8.72086e+07	7.80168e+07	6.3119e+07	6.52666e+07	6.92905e+07	1.77133e+07	Hesperetin 7-glucoside	0.804592	2500-68-7	C22H24O11	464.419	261.034	465.137	forward	HMDB0030747	Phenylpropanoids and polyketides	Flavonoids	Furanones	Flavonoids	-	-	-	-	-	-	-	-	-	InChI=1S/C22H24O11/c1-30-14-3-2-9(4-11(14)24)15-7-13(26)18-12(25)5-10(6-16(18)32-15)31-22-21(29)20(28)19(27)17(8-23)33-22/h2-6,15,17,19-25,27-29H,7-8H2,1H3	ADSYMQORONDIDD-UHFFFAOYSA-N
POS00223	4.67842e+06	4.64218e+06	2.53551e+06	4.87665e+06	6.85188e+06	4.75139e+06	6.76684e+06	5.30641e+06	4.45356e+06	5.38169e+06	beta-Sitosterol	0.80372	83-46-5	C29H50O	414.718	522.569	397.382	forward	HMDB0000852	Lipids and lipid-like molecules	Steroids and steroid derivatives	Stigmastanes and derivatives	Lipids and lipid-like molecules	C01753	ko01110//Biosynthesis of secondary metabolites;ko00100//Steroid biosynthesis	Global and overview maps;Lipid metabolism	Metabolism	-	-	-	-	-	InChI=1S/C29H50O/c1-7-21(19(2)3)9-8-20(4)25-12-13-26-24-11-10-22-18-23(30)14-16-28(22,5)27(24)15-17-29(25,26)6/h10,19-21,23-27,30H,7-9,11-18H2,1-6H3/t20-,21-,23+,24+,25-,26+,27+,28+,29-/m1/s1	KZJWDPNRJALLNS-VJSFXXLFSA-N
POS00224	4.4607e+07	6.20952e+07	4.8136e+07	4.82691e+07	1.85674e+07	2.22892e+07	2.12457e+07	2.77994e+07	1.55041e+07	3.13028e+07	Lutein	0.803471	127-40-2	C40H56O2	568.871	575.317	568.426	forward	HMDB0003233	Lipids and lipid-like molecules	Prenol lipids	Tetraterpenoids	Lipids and lipid-like molecules	C08601	ko01100//Metabolic pathways;ko01110//Biosynthesis of secondary metabolites;ko00906//Carotenoid biosynthesis	Global and overview maps;Metabolism of terpenoids and polyketides	Metabolism	-	-	-	-	-	InChI=1S/C40H56O2/c1-29(17-13-19-31(3)21-23-37-33(5)25-35(41)27-39(37,7)8)15-11-12-16-30(2)18-14-20-32(4)22-24-38-34(6)26-36(42)28-40(38,9)10/h11-25,35-37,41-42H,26-28H2,1-10H3/b12-11+,17-13+,18-14+,23-21+,24-22+,29-15+,30-16+,31-19+,32-20+/t35?,36-,37+/m1/s1	KBPHJBAIARWVSC-RTIVXWJOSA-N
POS00225	3.64808e+07	1.79377e+07	6.00061e+07	1.93772e+07	6.36824e+07	1.33755e+07	4.59563e+07	4.61292e+07	2.8864e+07	3.82835e+07	M-toluic Acid	0.8025	99-04-7	C8H8O2	136.15	57.9134	137.06	forward	HMDB0062810	Benzenoids	Benzene and substituted derivatives	Benzoic acids and derivatives	Benzenoids	C07211	ko01100//Metabolic pathways;ko01120//Microbial metabolism in diverse environments;ko01220//Degradation of aromatic compounds	Global and overview maps	Metabolism	-	-	-	-	-	InChI=1S/C8H8O2/c1-6-3-2-4-7(5-6)8(9)10/h2-5H,1H3,(H,9,10)	GPSDUZXPYCFOSQ-UHFFFAOYSA-N
POS00226	710475	225635	461465	463696	1.13657e+06	992656	1.15444e+06	1.21905e+06	1.02225e+06	1.78983e+06	1-O-E-Cinnamoyl-(6-arabinosylglucose)	0.802221	181373-66-0	C20H26O11	442.414	174.864	443.151	forward	HMDB0030294	Phenylpropanoids and polyketides	Cinnamic acids and derivatives	Furanones	Phenylpropanoids and polyketides	-	-	-	-	-	-	-	-	-	InChI=1S/C20H26O11/c21-8-11-14(23)17(26)19(29-11)28-9-12-15(24)16(25)18(27)20(30-12)31-13(22)7-6-10-4-2-1-3-5-10/h1-7,11-12,14-21,23-27H,8-9H2/b7-6+	XEEBIXBFIAEQFZ-VOTSOKGWSA-N
POS00227	31854.1	103368	235769	67786.7	3.33947e+06	1.14049e+06	2.96124e+06	1.79333e+06	2.0023e+06	1.36964e+06	Aurasperone B	0.80193	41689-67-2	C32H30O12	606.573	195.666	607.178	forward	HMDB0030857	Organoheterocyclic compounds	Naphthopyrans	Naphthopyranones	Organoheterocyclic compounds	-	-	-	-	-	-	-	-	-	InChI=1S/C32H30O12/c1-31(37)11-16(33)24-20(43-31)8-13-7-18(40-4)26(29(42-6)21(13)27(24)35)23-15-9-14(39-3)10-19(41-5)22(15)28(36)25-17(34)12-32(2,38)44-30(23)25/h7-10,35-38H,11-12H2,1-6H3	VIFQAHKDYKZMMS-UHFFFAOYSA-N
POS00228	295420	61375.2	433615	81264.3	1.13936e+06	309714	287370	224443	3.09285e+06	2.68011e+06	11-Methoxyyangonin	0.79941	2743-14-8	C16H16O5	288.295	297.256	289.106	forward	HMDB0030740	Phenylpropanoids and polyketides	Kavalactones	Furanones	Phenylpropanoids and polyketides	-	-	-	-	-	-	-	-	-	InChI=1S/C16H16O5/c1-18-13-9-12(21-16(17)10-13)6-4-11-5-7-14(19-2)15(8-11)20-3/h4-10H,1-3H3/b6-4-	GBJRDULCMRSYSL-XQRVVYSFSA-N
POS00229	369883	2775.69	418980	59002.4	1.39933e+06	417924	1.35802e+06	1.57907e+06	2.7878e+06	4.80147e+06	Edulisin I	0.799276	96608-82-1	C28H26O8	490.501	321.406	491.167	forward	HMDB0030594	Phenylpropanoids and polyketides	Coumarins and derivatives	Furanocoumarins	Coumarins and derivatives	-	-	-	-	-	-	-	-	-	InChI=1S/C28H26O8/c1-16(2)15-23(32)35-26-24-20(12-8-18-9-14-21(30)34-25(18)24)33-27(26)28(3,4)36-22(31)13-7-17-5-10-19(29)11-6-17/h5-15,26-27,29H,1-4H3/b13-7+	JZZJEBOMWXWTEY-NTUHNPAUSA-N
POS00230	4.97779e+07	3.75886e+07	6.2049e+07	1.13664e+07	1.72683e+06	1.70767e+06	1.95481e+06	2.08931e+06	1.10523e+06	2.97928e+06	Phaeophorbide b	0.798756	20239-99-0	C35H34N4O6	606.668	488.964	607.253	forward	HMDB0031149	Organoheterocyclic compounds	Tetrapyrroles and derivatives	Chlorins	Organoheterocyclic compounds	-	-	-	-	-	-	-	-	-	InChI=1S/C35H34N4O6/c1-7-18-15(3)22-11-23-16(4)20(9-10-28(41)42)32(38-23)30-31(35(44)45-6)34(43)29-17(5)24(39-33(29)30)12-26-19(8-2)21(14-40)27(37-26)13-25(18)36-22/h7,11-14,16,20,31,36,39H,1,8-10H2,2-6H3,(H,41,42)/b22-11-,23-11-,24-12-,25-13-,26-12-,27-13-,32-30-	PROPHBCDMQAJMH-DZJPEQLASA-N
POS00231	763002	431986	1.91588e+06	1.26847e+06	20843.1	19395.6	51403.1	24154.5	110927	97413.6	Conivaptan	0.790807	210101-16-9	C32H26N4O2	498.574	259.195	499.215	forward	HMDB0015010	Benzenoids	Benzene and substituted derivatives	Furanones	Benzenoids	-	-	-	-	-	-	-	-	-	InChI=1S/C32H26N4O2/c1-21-33-28-19-20-36(29-14-8-7-13-27(29)30(28)34-21)32(38)23-15-17-24(18-16-23)35-31(37)26-12-6-5-11-25(26)22-9-3-2-4-10-22/h2-18H,19-20H2,1H3,(H,33,34)(H,35,37)	IKENVDNFQMCRTR-UHFFFAOYSA-N
POS00232	1.49441e+08	1.56025e+08	1.7576e+08	1.29491e+08	1.08963e+08	1.66625e+08	1.64735e+08	1.49831e+08	1.1987e+08	1.28008e+08	Acetoacetic acid	0.787481	541-50-4	C4H6O3	102.089	36.0108	85.0284	forward	HMDB0000060	Organic acids and derivatives	Keto acids and derivatives	Short-chain keto acids and derivatives	Organic acids and derivatives	C00164	ko01100//Metabolic pathways;ko01120//Microbial metabolism in diverse environments;ko00350//Tyrosine metabolism;ko00310//Lysine degradation;ko00640//Propanoate metabolism;ko00650//Butanoate metabolism;ko00280//Valine, leucine and isoleucine degradation;ko00072//Synthesis and degradation of ketone bodies	Amino acid metabolism;Carbohydrate metabolism;Global and overview maps;Lipid metabolism	Metabolism	Organic acids	Carboxylic acids	3-Oxocarboxylic acids	C00164	Acetoacetate; 3-Oxobutanoate	InChI=1S/C4H6O3/c1-3(5)2-4(6)7/h2H2,1H3,(H,6,7)	WDJHALXBUFZDSR-UHFFFAOYSA-N
POS00233	19930.1	3.47754e+06	4.01064e+06	239201	9620.56	406002	1.14058e+06	210806	223264	6.80236e+06	Biochanin A	0.784158	491-80-5	C16H12O5	284.267	358.705	285.075	forward	HMDB0002338	Phenylpropanoids and polyketides	Isoflavonoids	O-methylated isoflavonoids	Flavonoids	C00814	ko01110//Biosynthesis of secondary metabolites;ko00943//Isoflavonoid biosynthesis	Biosynthesis of other secondary metabolites;Global and overview maps	Metabolism	-	-	-	-	-	InChI=1S/C16H12O5/c1-20-11-4-2-9(3-5-11)12-8-21-14-7-10(17)6-13(18)15(14)16(12)19/h2-8,17-18H,1H3	WUADCCWRTIWANL-UHFFFAOYSA-N
POS00234	23496.5	989053	1.24158e+06	513624	0	380831	695540	268187	9281.55	133071	9-Hydroxy-4-methoxypsoralen 9-glucoside	0.784067	115356-06-4	C18H18O10	394.329	204.274	395.095	forward	HMDB0039047	Phenylpropanoids and polyketides	Coumarins and derivatives	Coumarin glycosides	Coumarins and derivatives	-	-	-	-	-	-	-	-	-	InChI=1S/C18H18O10/c1-24-14-7-2-3-10(20)27-16(7)17(15-8(14)4-5-25-15)28-18-13(23)12(22)11(21)9(6-19)26-18/h2-5,9,11-13,18-19,21-23H,6H2,1H3	BPZBSASYSWKXFS-UHFFFAOYSA-N
POS00235	6.1355e+06	6.73405e+06	1.14309e+07	1.34819e+07	1.54932e+06	2.93135e+06	4.47493e+06	7.2767e+06	1.84537e+06	3.53818e+06	13S-hydroxyoctadecadienoic acid	0.783996	29623-28-7	C18H32O3	296.445	422.327	279.231	forward	HMDB0004667	Lipids and lipid-like molecules	Fatty Acyls	Lineolic acids and derivatives	Lipids and lipid-like molecules	C14762	ko00591//Linoleic acid metabolism	Lipid metabolism	Metabolism	-	-	-	-	-	InChI=1S/C18H30O3/c1-2-3-4-5-6-8-11-14-17(19)15-12-9-7-10-13-16-18(20)21/h6,8,11,14H,2-5,7,9-10,12-13,15-16H2,1H3,(H,20,21)/b8-6-,14-11+	LUZSWWYKKLTDHU-ZJHFMPGASA-N
POS00236	1.61786e+07	1.51691e+07	1.34149e+07	1.08852e+07	1.17766e+07	1.18281e+07	1.46279e+07	1.20871e+07	1.44363e+07	1.64033e+07	D-Maltose	0.780021	69-79-4	C12H22O11	342.116	36.553	343.123	forward	HMDB0000163	Organic oxygen compounds	Organooxygen compounds	Carbohydrates and carbohydrate conjugates	Carbohydrates and carbohydrate conjugates	C00208	ko01100//Metabolic pathways;ko02010//ABC transporters;ko00500//Starch and sucrose metabolism	Carbohydrate metabolism;Global and overview maps;Membrane transport	Environmental Information Processing;Metabolism	Carbohydrates	Oligosaccharides	Disaccharides	C00208	Maltose; Malt sugar	InChI=1S/C12H22O11/c13-1-3-5(15)6(16)9(19)12(22-3)23-10-4(2-14)21-11(20)8(18)7(10)17/h3-20H,1-2H2/t3-,4-,5-,6+,7-,8+,9-,10-,11+,12-/m1/s1	GUBGYTABKSRVRQ-DKBJLJRDSA-N
POS00237	973288	912583	1.55103e+06	1.1041e+06	3.1585e+06	3.58871e+06	2.7289e+06	6.85329e+06	3.27988e+06	8.82027e+06	Dihydrosinapic acid	0.779588	14897-78-0	C11H14O5	226.226	144.62	227.091	forward	HMDB0041727	Phenylpropanoids and polyketides	Phenylpropanoic acids	Furanones	Phenylpropanoids and polyketides	-	-	-	-	-	-	-	-	-	-	-
POS00238	85511.6	800474	1.28428e+06	1.48723e+06	5.81338e+06	1.22277e+07	5.6095e+06	8.39858e+06	7.34296e+06	7.29573e+06	Isomyristicin	0.778908	487-62-7	C11H12O3	192.211	253.095	193.086	forward	HMDB0035275	Organoheterocyclic compounds	Benzodioxoles	-	Organoheterocyclic compounds	-	-	-	-	-	-	-	-	-	InChI=1S/C11H12O3/c1-3-4-8-5-9(12-2)11-10(6-8)13-7-14-11/h3-6H,7H2,1-2H3/b4-3+	DHUZAAUGHUHIDS-ONEGZZNKSA-N
POS00239	2.51323e+06	3.20635e+06	2.50787e+06	1.39909e+06	9.15406e+06	7.84122e+06	7.23246e+06	6.73895e+06	1.01569e+07	1.7835e+07	5-Hydroxyconiferyl alcohol	0.776423	-	C10H12O4	196.2	185.023	197.081	forward	HMDB0060398	Benzenoids	Phenols	Methoxyphenols	Phenols	C12205	ko01110//Biosynthesis of secondary metabolites;ko00940//Phenylpropanoid biosynthesis	Biosynthesis of other secondary metabolites;Global and overview maps	Metabolism	-	-	-	-	-	-	-
POS00240	4.25621e+06	8.19141e+06	1.18274e+07	5.47928e+06	1.36034e+06	7.39934e+06	7.11903e+06	7.01102e+06	5.05429e+06	1.42953e+07	Racemethionine	0.775772	59-51-8	C5H11NO2S	149.211	45.6711	150.059	forward	HMDB0033951	Organic acids and derivatives	Carboxylic acids and derivatives	Amino acids, peptides, and analogues	Amino acids, peptides, and analogues	-	-	-	-	-	-	-	-	-	InChI=1S/C5H11NO2S/c1-9-3-2-4(6)5(7)8/h4H,2-3,6H2,1H3,(H,7,8)	FFEARJCKVFRZRR-UHFFFAOYSA-N
POS00241	1.32966e+07	1.58333e+06	1.03135e+06	83650	806099	25728.9	117475	20548.6	454513	98638.1	2-(4-Allyl-2,6-dimethoxyphenoxy)-1-(3,4,5-trimethoxyphenyl)-1-propanol	0.773754	41551-58-0	C23H30O7	418.48	58.1592	419.202	forward	HMDB0030828	Lignans, neolignans and related compounds	-	Furanones	Lignans, neolignans and related compounds	-	-	-	-	-	-	-	-	-	InChI=1S/C23H30O7/c1-8-9-15-10-17(25-3)23(18(11-15)26-4)30-14(2)21(24)16-12-19(27-5)22(29-7)20(13-16)28-6/h8,10-14,21,24H,1,9H2,2-7H3	KKEKLEUWEJUCRA-UHFFFAOYSA-N
POS00242	1.5048e+06	3.74092e+06	4.77344e+06	3.94455e+06	2.67811e+06	1.90996e+06	2.10652e+06	1.92439e+06	2.13861e+06	1.96556e+06	Lauroyl diethanolamide	0.773528	120-40-1	C16H33NO3	287.438	349.573	288.253	forward	HMDB0032358	Lipids and lipid-like molecules	Fatty Acyls	Furanones	Lipids and lipid-like molecules	-	-	-	-	-	-	-	-	-	InChI=1S/C16H33NO3/c1-2-3-4-5-6-7-8-9-10-11-16(20)17(12-14-18)13-15-19/h18-19H,2-15H2,1H3	AOMUHOFOVNGZAN-UHFFFAOYSA-N
POS00038	6.02249e+06	4.29754e+07	6.71856e+07	4.06376e+07	2.59069e+07	5.41156e+08	2.16762e+08	1.75407e+08	9.18268e+07	1.56456e+08	D-Glutamine	0.993232	5959-95-5	C5H10N2O3	146.144	31.857	147.077	forward	HMDB0003423	Organic acids and derivatives	Carboxylic acids and derivatives	Amino acids, peptides, and analogues	Amino acids, peptides, and analogues	C00064	ko01100//Metabolic pathways;ko01120//Microbial metabolism in diverse environments;ko00230//Purine metabolism;ko01230//Biosynthesis of amino acids;ko00240//Pyrimidine metabolism;ko00630//Glyoxylate and dicarboxylate metabolism;ko02010//ABC transporters;ko00970//Aminoacyl-tRNA biosynthesis;ko00250//Alanine, aspartate and glutamate metabolism;ko00220//Arginine biosynthesis;ko00910//Nitrogen metaboli…	Amino acid metabolism;Carbohydrate metabolism;Energy metabolism;Global and overview maps;Membrane transport;Nucleotide metabolism;Translation	Environmental Information Processing;Genetic Information Processing;Metabolism	Peptides	Amino acids	Common amino acids	C00064	Glutamine (Gln)	InChI=1S/C9H11NO2/c10-8(9(11)12)6-7-4-2-1-3-5-7/h1-5,8H,6,10H2,(H,11,12)/t8-/m0/s1	COLNVLDHVKWLRT-QMMMGPOBSA-N
POS00244	48579.4	630577	3.71839e+06	611920	34219.8	429376	1.50011e+06	853232	8638.34	95019.4	Diosbulbinoside D	0.770296	66756-59-0	C25H30O11	506.499	216.579	507.184	forward	HMDB0030084	Organoheterocyclic compounds	Naphthopyrans	-	Organoheterocyclic compounds	-	-	-	-	-	-	-	-	-	InChI=1S/C25H30O11/c1-25-7-16(10-2-3-32-9-10)34-23(31)14(25)6-15(18-12-4-11(5-13(18)25)33-22(12)30)35-24-21(29)20(28)19(27)17(8-26)36-24/h2-3,9,11-14,16-17,19-21,24,26-29H,4-8H2,1H3	KXNADXBKEHOTDP-UHFFFAOYSA-N
POS00245	1.72203e+07	1.79026e+06	2.14565e+07	8.58566e+06	1.27374e+07	132820	3.78333e+06	670243	3.85277e+07	565967	Multinoside A	0.766508	59262-54-3	C27H30O16	610.521	216.151	611.16	forward	HMDB0037935	Phenylpropanoids and polyketides	Flavonoids	Furanones	Flavonoids	-	-	-	-	-	-	-	-	-	InChI=1S/C27H30O16/c1-8-23(42-27-21(37)19(35)17(33)15(7-28)41-27)20(36)22(38)26(39-8)43-25-18(34)16-13(32)5-10(29)6-14(16)40-24(25)9-2-3-11(30)12(31)4-9/h2-6,8,15,17,19-23,26-33,35-38H,7H2,1H3/t8-,15+,17+,19-,20-,21+,22+,23-,26-,27-/m0/s1	CAENGMLSMONNBU-QLYOBGCHSA-N
POS00246	455894	692119	686003	560615	623539	609912	880416	725688	591638	832704	PC(20:2(11Z,14Z)/14:0)	0.763906	-	C42H80NO8P	758.06	463.925	758.569	forward	HMDB0008328	Lipids and lipid-like molecules	Glycerophospholipids	Glycerophosphocholines	Lipids and lipid-like molecules	C00157	ko01100//Metabolic pathways;ko01110//Biosynthesis of secondary metabolites;ko00564//Glycerophospholipid metabolism;ko00591//Linoleic acid metabolism;ko00592//alpha-Linolenic acid metabolism;ko00590//Arachidonic acid metabolism	Global and overview maps;Lipid metabolism	Metabolism	Lipids	Phospholipids	Glycerophospholipids	C00157	Phosphatidylcholine; Lecithin	-	-
POS00247	722028	1.49237e+06	4.31097e+06	908827	469779	397915	593066	428332	379572	313365	LysoPE(16:0/0:0)	0.7629	53862-35-4	C21H44NO7P	453.55	421.013	454.292	forward	HMDB0011503	Lipids and lipid-like molecules	Glycerophospholipids	Furanones	Lipids and lipid-like molecules	-	-	-	-	-	-	-	-	-	-	-
POS00248	10343.2	703790	4.42739e+06	487419	71349.2	7468.76	12230.3	2554.65	129037	11714.5	Hesperidin	0.760922	520-26-3	C28H34O15	610.561	238.507	611.193	forward	HMDB0003265	Phenylpropanoids and polyketides	Flavonoids	Furanones	Flavonoids	-	-	-	-	-	-	-	-	-	InChI=1S/C28H34O15/c1-10-21(32)23(34)25(36)27(40-10)39-9-19-22(33)24(35)26(37)28(43-19)41-12-6-14(30)20-15(31)8-17(42-18(20)7-12)11-3-4-16(38-2)13(29)5-11/h3-7,10,17,19,21-30,32-37H,8-9H2,1-2H3/t10-,17-,19+,21+,22-,23+,24-,25+,26+,27-,28?/m0/s1	QUQPHWDTPGMPEX-UNZJSITISA-N
POS00249	623726	465539	487640	225342	7.27824e+06	1.30189e+06	4.36082e+06	1.39915e+06	7.28673e+06	7.33219e+06	Citreovirenone	0.760387	103955-68-6	C14H16O4	248.274	193.899	249.112	forward	HMDB0033515	Benzenoids	Phenols	Furanones	Phenols	-	-	-	-	-	-	-	-	-	InChI=1S/C14H16O4/c1-9-3-11(15)8-14(18-9)6-10-4-12(16)7-13(5-10)17-2/h4-5,7-9,16H,3,6H2,1-2H3	WMCPLZDBHVOXCJ-UHFFFAOYSA-N
POS00250	1.23665e+06	5.42095e+06	1.48107e+07	6.50304e+06	380227	3.62976e+06	3.27245e+06	4.00498e+06	471885	2.2507e+06	(9S,10E,12Z,15Z)-9-Hydroxy-10,12,15-octadecatrienoic acid	0.758229	89886-42-0	C18H30O3	294.429	372.665	277.216	forward	HMDB0031934	Lipids and lipid-like molecules	Lineolic acids and derivatives	Furanones	Lipids and lipid-like molecules	-	-	-	-	-	-	-	-	-	InChI=1S/C18H30O3/c1-2-3-4-5-6-8-11-14-17(19)15-12-9-7-10-13-16-18(20)21/h3-4,6,8,11,14,17,19H,2,5,7,9-10,12-13,15-16H2,1H3,(H,20,21)/b4-3+,8-6+,14-11+	RIGGEAZDTKMXSI-JPAZTHTMSA-N
POS00251	6.41255e+06	5.47954e+06	3.74428e+06	1.6897e+06	2.4717e+06	5.28974e+06	4.06753e+06	2.40526e+06	3.4118e+06	4.80915e+06	Maltotriose	0.757639	1109-28-0	C18H32O16	504.169	36.2536	527.158	forward	HMDB0001262	Organic oxygen compounds	Organooxygen compounds	Carbohydrates and carbohydrate conjugates	Carbohydrates and carbohydrate conjugates	C01835	ko02010//ABC transporters	Membrane transport	Environmental Information Processing	-	-	-	-	-	InChI=1S/C18H32O16/c19-1-4-7(22)8(23)12(27)17(31-4)34-15-6(3-21)32-18(13(28)10(15)25)33-14-5(2-20)30-16(29)11(26)9(14)24/h4-29H,1-3H2/t4-,5-,6-,7-,8+,9-,10-,11-,12-,13-,14-,15-,16?,17-,18-/m1/s1	FYGDTMLNYKFZSV-DZOUCCHMSA-N
POS00252	811317	1.09767e+06	2.01061e+06	717741	1.07403e+06	1.05816e+06	1.25099e+06	889002	1.1411e+06	1.25788e+06	2,4-Dimethylfuran	0.75686	3710-43-8	C6H8O	96.1271	148.275	97.0648	forward	HMDB0032965	Organoheterocyclic compounds	Heteroaromatic compounds	-	Organoheterocyclic compounds	-	-	-	-	-	-	-	-	-	InChI=1S/C6H8O/c1-5-3-6(2)7-4-5/h3-4H,1-2H3	AABTWRKUKUPMJG-UHFFFAOYSA-N
POS00253	1.88626e+07	1.62734e+07	9.06722e+06	9.4997e+06	4.18176e+06	2.88909e+06	2.22505e+06	2.52571e+06	1.10457e+07	1.11822e+07	2-Butyl-3-phenyl-2-propen-1-al	0.756319	7492-44-6	C13H16O	188.266	199.434	189.127	forward	HMDB0037292	Phenylpropanoids and polyketides	Cinnamaldehydes	Furanones	Phenylpropanoids and polyketides	-	-	-	-	-	-	-	-	-	InChI=1S/C13H16O/c1-2-3-7-13(11-14)10-12-8-5-4-6-9-12/h4-6,8-11H,2-3,7H2,1H3/b13-10-	GFBCBQNBXRPRQD-RAXLEYEMSA-N
POS00254	56026.3	952200	2.27985e+06	434012	0	12431.3	0	2369.21	6388.65	29442.6	4-Deacetylneosolaniol	0.755116	74833-39-9	C17H24O7	340.368	246.297	341.156	forward	HMDB0036158	Lipids and lipid-like molecules	Prenol lipids	Furanones	Lipids and lipid-like molecules	-	-	-	-	-	-	-	-	-	InChI=1S/C17H24O7/c1-8-4-11-16(5-10(8)19,6-22-9(2)18)15(3)13(21)12(20)14(24-11)17(15)7-23-17/h4,10-14,19-21H,5-7H2,1-3H3	FCLYQYOJLQDQNA-UHFFFAOYSA-N
POS00255	3.36512e+06	3.38571e+06	5.18882e+06	3.67554e+06	1.7944e+07	2.46443e+07	2.27676e+07	2.52676e+07	1.36579e+07	3.55427e+07	Isoeugenitol	0.753473	479-06-1	C11H10O4	206.195	292.15	207.065	forward	HMDB0029472	Organoheterocyclic compounds	Benzopyrans	1-benzopyrans	Organoheterocyclic compounds	-	-	-	-	-	-	-	-	-	InChI=1S/C11H10O4/c1-5-3-8(13)10-9(14)4-7(12)6(2)11(10)15-5/h3-4,12,14H,1-2H3	XSSGQRFNGHRFBC-UHFFFAOYSA-N
POS00256	6.95602e+07	5.81384e+07	5.51505e+07	5.45019e+07	6.80128e+07	7.05686e+07	6.79401e+07	6.46391e+07	6.61917e+07	6.64414e+07	Methyl isobutyl ketone	0.751537	108-10-1	C6H12O	100.159	54.3235	101.096	forward	HMDB0002939	Organic oxygen compounds	Organooxygen compounds	Carbonyl compounds	Carbonyl compounds	-	-	-	-	-	-	-	-	-	InChI=1S/C6H12O/c1-5(2)4-6(3)7/h5H,4H2,1-3H3	NTIZESTWPVYFNL-UHFFFAOYSA-N
POS00257	1.63483e+06	1.05589e+07	9.05925e+06	1.1054e+07	940408	4.46847e+06	8.22589e+06	1.38931e+07	5.02646e+06	2.02298e+07	Corchorosol A	0.751508	23838-13-3	C29H44O9	536.654	401.298	537.303	forward	HMDB0041137	Lipids and lipid-like molecules	Steroids and steroid derivatives	Furanones	Lipids and lipid-like molecules	-	-	-	-	-	-	-	-	-	InChI=1S/C29H44O9/c1-16-25(33)22(31)12-24(37-16)38-18-3-8-27(15-30)20-4-7-26(2)19(17-11-23(32)36-14-17)6-10-29(26,35)21(20)5-9-28(27,34)13-18/h11,16,18-22,24-25,30-31,33-35H,3-10,12-15H2,1-2H3	KISYRRMFQYIIFQ-UHFFFAOYSA-N
POS00258	2.40018e+06	5.31218e+06	3.48371e+06	2.79346e+06	426685	385392	467692	749207	1.49652e+06	1.14916e+06	Zeanoside B	0.751055	113202-67-8	C16H17NO9	367.308	156.869	368.097	forward	HMDB0038844	Organic oxygen compounds	Organooxygen compounds	Carbohydrates and carbohydrate conjugates	Carbohydrates and carbohydrate conjugates	-	-	-	-	-	-	-	-	-	InChI=1S/C16H17NO9/c18-5-9-12(20)13(21)14(22)16(26-9)25-8-3-1-2-6-7(15(23)24)4-10(19)17-11(6)8/h1-4,9,12-14,16,18,20-22H,5H2,(H,17,19)(H,23,24)	GRKTWUMXBYWXNZ-UHFFFAOYSA-N
POS00259	1.63115e+06	1.18551e+07	2.44394e+06	4.89066e+07	409680	6.56614e+06	7.09083e+06	8.21844e+06	344721	1.05661e+07	8-Isoprostaglandin E1	0.749131	21003-46-3	C20H34O5	354.241	382.484	337.234	forward	HMDB0004686	Lipids and lipid-like molecules	Fatty Acyls	Furanones	Lipids and lipid-like molecules	-	-	-	-	-	-	-	-	-	InChI=1S/C20H34O5/c1-2-3-6-9-15(21)12-13-17-16(18(22)14-19(17)23)10-7-4-5-8-11-20(24)25/h12-13,15-17,19,21,23H,2-11,14H2,1H3,(H,24,25)/b13-12+/t15-,16-,17+,19+/m0/s1	GMVPRGQOIOIIMI-JCPCGATGSA-N
POS00260	1.02133e+06	1.67854e+06	1.31693e+06	1.75877e+06	2.13843e+06	2.1358e+06	2.54588e+06	1.84636e+06	1.52537e+06	1.71951e+06	Docosanamide	0.748679	3061-75-4	C22H45NO	339.599	511.155	340.357	forward	HMDB0000583	Lipids and lipid-like molecules	Fatty Acyls	Furanones	Lipids and lipid-like molecules	-	-	-	-	-	-	-	-	-	InChI=1S/C22H45NO/c1-2-3-4-5-6-7-8-9-10-11-12-13-14-15-16-17-18-19-20-21-22(23)24/h2-21H2,1H3,(H2,23,24)	ORAWFNKFUWGRJG-UHFFFAOYSA-N
POS00261	298098	2.01999e+06	2.87643e+06	2.6255e+06	268852	2.47823e+06	4.9538e+06	3.09038e+06	1.69879e+06	7.81813e+06	1,2-Bis(4-hydroxy-3-methoxyphenyl)ethylene	0.747645	7329-69-3	C16H16O4	272.296	362.683	273.112	forward	HMDB0032847	Phenylpropanoids and polyketides	Stilbenes	Furanones	Stilbenes	-	-	-	-	-	-	-	-	-	InChI=1S/C16H18O9/c17-9-3-1-8(5-10(9)18)2-4-13(20)25-12-7-16(24,15(22)23)6-11(19)14(12)21/h1-5,11-12,14,17-19,21,24H,6-7H2,(H,22,23)/b4-2-	CWVRJTMFETXNAD-RQOWECAXSA-N
POS00262	8.7065e+06	8.99693e+06	8.70748e+06	8.53626e+06	1.0615e+07	1.01893e+07	1.05518e+07	9.47351e+06	1.10924e+07	9.85192e+06	Methyl (2E,6Z)-dodecadienoate	0.745742	28369-22-4	C13H22O2	210.313	329.938	211.169	forward	HMDB0031014	Lipids and lipid-like molecules	Fatty Acyls	Furanones	Lipids and lipid-like molecules	-	-	-	-	-	-	-	-	-	InChI=1S/C13H22O2/c1-3-4-5-6-7-8-9-10-11-12-13(14)15-2/h7-8,11-12H,3-6,9-10H2,1-2H3/b8-7-,12-11+	IYSZVOVZPVKXIJ-OFALOCIGSA-N
POS00263	6.588e+06	4.41917e+06	3.67807e+06	3.5354e+06	6.40659e+06	7.21934e+06	6.20324e+06	5.36434e+06	2.99099e+06	5.10013e+06	3-(3-Furanyl)-2-methyl-2-propenal	0.745339	28043-36-9	C8H8O2	136.148	232.245	137.06	forward	HMDB0040638	Organoheterocyclic compounds	Heteroaromatic compounds	-	Organoheterocyclic compounds	-	-	-	-	-	-	-	-	-	InChI=1S/C10H16O2/c1-2-3-4-5-6-9-7-8-10(11)12-9/h3-4,9H,2,5-8H2,1H3/b4-3-	NKNGVPNCSFZRSM-ARJAWSKDSA-N
POS00264	1.08062e+06	1.48285e+06	298402	1.27619e+06	743826	3.42076e+06	1.23864e+06	1.60627e+06	574237	1.55499e+06	Vardenafil	0.745262	224785-90-4	C23H32N6O4S	488.603	211.854	489.231	forward	HMDB0015000	Benzenoids	Benzene and substituted derivatives	Furanones	Benzenoids	-	-	-	-	-	-	-	-	-	InChI=1S/C23H32N6O4S/c1-5-8-20-24-16(4)21-23(30)25-22(26-29(20)21)18-15-17(9-10-19(18)33-7-3)34(31,32)28-13-11-27(6-2)12-14-28/h9-10,15H,5-8,11-14H2,1-4H3,(H,25,26,30)	SECKRCOLJRRGGV-UHFFFAOYSA-N
POS00265	222355	88605.8	218335	81405.8	58892.9	46403.6	180148	355929	269954	7.26684e+06	Ethylvanillin glucoside	0.743718	122397-96-0	C15H20O8	328.315	204.046	329.123	forward	HMDB0037682	Organic oxygen compounds	Organooxygen compounds	Carbohydrates and carbohydrate conjugates	Carbohydrates and carbohydrate conjugates	-	-	-	-	-	-	-	-	-	InChI=1S/C15H20O8/c1-2-21-10-5-8(6-16)3-4-9(10)22-15-14(20)13(19)12(18)11(7-17)23-15/h3-6,11-15,17-20H,2,7H2,1H3	SWESETWDPGZBCR-UHFFFAOYSA-N
POS00266	5.89312e+07	5.58262e+07	5.4728e+07	3.62699e+07	2.84654e+07	4.33488e+07	3.66269e+07	3.64139e+07	2.50114e+07	2.60596e+07	1,4-Dideoxy-1,4-imino-D-ribitol	0.743276	105990-41-8	C5H11NO3	133.146	33.8873	134.081	forward	HMDB0039499	Organoheterocyclic compounds	Pyrrolidines	-	Organoheterocyclic compounds	-	-	-	-	-	-	-	-	-	InChI=1S/C5H11NO3/c7-2-3-5(9)4(8)1-6-3/h3-9H,1-2H2	OQEBIHBLFRADNM-UHFFFAOYSA-N
POS00267	7.59433e+06	2.12979e+07	2.87733e+07	3.08316e+07	2.30924e+06	9.67471e+06	1.06841e+07	1.71359e+07	1.97432e+06	1.24115e+07	Stearidonic acid	0.739349	20290-75-9	C18H28O2	276.209	399.881	277.216	forward	HMDB0006547	Lipids and lipid-like molecules	Fatty Acyls	Lineolic acids and derivatives	Lipids and lipid-like molecules	C16300	ko01110//Biosynthesis of secondary metabolites;ko00592//alpha-Linolenic acid metabolism	Global and overview maps;Lipid metabolism	Metabolism	-	-	-	-	-	InChI=1S/C18H28O2/c1-2-3-4-5-6-7-8-9-10-11-12-13-14-15-16-17-18(19)20/h3-4,6-7,9-10,12-13H,2,5,8,11,14-17H2,1H3,(H,19,20)/b4-3-,7-6-,10-9-,13-12-	JIWBIWFOSCKQMA-LTKCOYKYSA-N
POS00268	2.81255e+06	9.40923e+06	5.47169e+06	6.11516e+06	688545	488204	625013	1.199e+06	1.7117e+06	1.77262e+06	8-Propanoylneosolaniol	0.738058	111112-47-1	C22H30O9	438.468	252.318	439.196	forward	HMDB0038562	Lipids and lipid-like molecules	Prenol lipids	Furanones	Lipids and lipid-like molecules	-	-	-	-	-	-	-	-	-	InChI=1S/C22H30O9/c1-6-16(25)30-14-8-21(9-27-12(3)23)15(7-11(14)2)31-19-17(26)18(29-13(4)24)20(21,5)22(19)10-28-22/h7,14-15,17-19,26H,6,8-10H2,1-5H3/t14-,15+,17+,18+,19+,20+,21+,22-/m0/s1	ZSGWJLBSFZRJAT-MLXHEQMXSA-N
POS00269	1.096e+06	1.47788e+06	1.50061e+06	909294	1.64392e+06	4.20912e+06	2.94984e+06	1.52709e+06	2.38351e+06	3.41533e+06	PA(22:6(4Z,7Z,10Z,13Z,16Z,19Z)/22:2(13Z,16Z))	0.73721	-	C47H77O8P	801.099	547.058	801.546	forward	HMDB0115421	Lipids and lipid-like molecules	Glycerophospholipids	Furanones	Lipids and lipid-like molecules	-	-	-	-	-	-	-	-	-	-	-
POS00270	5532.83	1726.6	756.328	953.577	18694	142643	187224	4.05415e+06	22951.7	306964	2-O-Caffeoylarbutin	0.735927	230955-36-9	C21H22O10	434.393	263.829	435.126	forward	HMDB0031347	Organic oxygen compounds	Organooxygen compounds	Carbohydrates and carbohydrate conjugates	Carbohydrates and carbohydrate conjugates	-	-	-	-	-	-	-	-	-	InChI=1S/C15H22O2/c1-9(2)14-12(16)7-11(4)15(14)6-5-10(3)13(17)8-15/h5,9,11,14H,6-8H2,1-4H3	SXHQJMKFQDMBIW-UHFFFAOYSA-N
POS00271	1.31711e+06	2.7627e+06	2.85729e+06	2.73452e+06	5.9581e+06	7.26308e+06	7.07825e+06	7.21697e+06	4.99857e+06	6.93914e+06	Suillusin	0.735684	-	C19H14O8	370.31	159.035	371.073	forward	HMDB0037371	Organoheterocyclic compounds	Benzofurans	Furanones	Organoheterocyclic compounds	-	-	-	-	-	-	-	-	-	-	-
POS00272	6.28086e+06	7.24373e+06	7.06758e+06	1.36312e+07	118186	26715.9	96174.6	692391	55373.1	50600.6	Heptabarbital	0.730906	509-86-4	C13H18N2O3	250.294	163.675	251.139	forward	HMDB0015443	Organoheterocyclic compounds	Diazines	Pyrimidines and pyrimidine derivatives	Organoheterocyclic compounds	-	-	-	-	-	-	-	-	-	InChI=1S/C13H18N2O3/c1-2-13(9-7-5-3-4-6-8-9)10(16)14-12(18)15-11(13)17/h7H,2-6,8H2,1H3,(H2,14,15,16,17,18)	PAZQYDJGLKSCSI-UHFFFAOYSA-N
POS00273	9.07879e+06	1.12543e+07	2.57683e+06	218910	2.33242e+06	3.35979e+06	234769	0	1.99051e+06	0	5,7-dihydroxy-2-phenyl-6,8-bis[3,4,5-trihydroxy-6-(hydroxymethyl)oxan-2-yl]-4H-chromen-4-one	0.729702	-	C27H30O14	578.523	212.421	601.153	forward	HMDB0127064	Phenylpropanoids and polyketides	Flavonoids	Flavonoid glycosides	Flavonoids	-	-	-	-	-	-	-	-	-	-	-
POS00274	2.31603e+07	2.12543e+07	1.92765e+07	1.49038e+07	1.48238e+07	1.43531e+07	1.76273e+07	1.47527e+07	1.85184e+07	2.21013e+07	Glucosylisomaltol	0.725243	85559-61-1	C12H16O8	288.251	36.5457	289.091	forward	HMDB0038341	Organic oxygen compounds	Organooxygen compounds	Carbohydrates and carbohydrate conjugates	Carbohydrates and carbohydrate conjugates	-	-	-	-	-	-	-	-	-	InChI=1S/C12H16O8/c1-5(14)11-6(2-3-18-11)19-12-10(17)9(16)8(15)7(4-13)20-12/h2-3,7-10,12-13,15-17H,4H2,1H3	RRYYNIJTMYUJDC-UHFFFAOYSA-N
POS00275	574917	1.0944e+06	2.55227e+06	1.22636e+06	3.23227e+07	3.22949e+07	3.06796e+07	2.15539e+07	2.17384e+07	2.4738e+07	Sinapyl alcohol	0.723551	537-33-7	C11H14O4	210.089	209.364	193.086	forward	HMDB0013070	Benzenoids	Phenols	Methoxyphenols	Phenols	C02325	ko01100//Metabolic pathways;ko01110//Biosynthesis of secondary metabolites;ko00940//Phenylpropanoid biosynthesis	Biosynthesis of other secondary metabolites;Global and overview maps	Metabolism	-	-	-	-	-	InChI=1S/C72H98N16O17S2/c1-40(90)59-70(102)85-54(34-44-22-10-5-11-23-44)68(100)88-60(41(2)91)71(103)86-57(38-89)69(101)80-51(72(104)105)28-31-106-107-39-47(75)61(93)78-49(26-14-16-29-73)62(94)84-56(36-58(76)92)67(99)82-52(32-42-18-6-3-7-19-42)64(96)81-53(33-43-20-8-4-9-21-43)65(97)83-55(35-45-37-77-48-25-13-12-24-46(45)48)66(98)79-50(63(95)87-59)27-15-17-30-74/h3-13,18-25,37,40-41,47,49-57,59-60,…	TZTLCJNYBHBVBN-DZCACUQDSA-N
POS00276	173939	813780	1.11558e+06	539516	1.83978e+06	1.00199e+06	1.41262e+06	1.28994e+06	1.80452e+06	1.42367e+06	1-O-Sinapoylglucose	0.722263	-	C17H22O10	386.351	191.99	387.128	forward	HMDB0041175	Phenylpropanoids and polyketides	Cinnamic acids and derivatives	Furanones	Phenylpropanoids and polyketides	-	-	-	-	-	-	-	-	-	-	-
POS00277	522886	247609	698152	374198	6.27962e+06	3.64479e+06	8.1625e+06	7.81402e+06	6.18638e+06	9.05327e+06	(+)-cis-5,6-Dihydro-5-hydroxy-4-methoxy-6-(2-phenylethyl)-2H-pyran-2-one	0.716203	52247-81-1	C14H16O4	248.274	252.116	249.112	forward	HMDB0029575	Phenylpropanoids and polyketides	Kavalactones	Furanones	Phenylpropanoids and polyketides	-	-	-	-	-	-	-	-	-	InChI=1S/C14H16O4/c1-17-12-9-13(15)18-11(14(12)16)8-7-10-5-3-2-4-6-10/h2-6,9,11,14,16H,7-8H2,1H3	VJCNEDVMYQCMBK-UHFFFAOYSA-N
POS00278	114586	124058	95509.2	47073.6	1.19524e+06	1.14606e+06	1.39583e+06	1.18841e+06	1.05663e+06	790396	3,3'-Dihydroxy-4',5,7-trimethoxyflavan	0.715795	105330-59-4	C18H20O6	332.348	252.245	333.133	forward	HMDB0030664	Phenylpropanoids and polyketides	Flavonoids	Furanones	Flavonoids	-	-	-	-	-	-	-	-	-	InChI=1S/C18H20O6/c1-21-11-7-16(23-3)12-9-14(20)18(24-17(12)8-11)10-4-5-15(22-2)13(19)6-10/h4-8,14,18-20H,9H2,1-3H3	WCBCDLSKTYUDDL-UHFFFAOYSA-N
POS00279	4.01598e+06	4.20803e+06	3.56883e+06	3.66362e+06	4.76026e+06	4.95065e+06	4.81012e+06	4.72113e+06	4.29888e+06	4.61165e+06	1-Methyl-1,3-cyclohexadiene	0.711888	1489-56-1	C7H10	94.1543	2.61556	95.0855	forward	HMDB0031532	Hydrocarbons	Olefins	Branched unsaturated hydrocarbons	Other	-	-	-	-	-	-	-	-	-	InChI=1S/C7H10/c1-7-5-3-2-4-6-7/h2-3,5H,4,6H2,1H3	QMFJIJFIHIDENY-UHFFFAOYSA-N
POS00280	6.18473e+06	9.04841e+06	7.89162e+06	6.52771e+06	2.86132e+06	3.61832e+06	3.63476e+06	3.63044e+06	3.51511e+06	4.40485e+06	3-Hydroxyadipic acid 3,6-lactone	0.707898	60551-20-4	C6H8O4	144.125	57.0121	145.05	forward	HMDB0029171	Organoheterocyclic compounds	Lactones	Gamma butyrolactones	Organoheterocyclic compounds	-	-	-	-	-	-	-	-	-	InChI=1S/C16H16O7S/c1-22-14-3-2-8(4-12(14)18)16-13(19)7-10-11(17)5-9(24(20)21)6-15(10)23-16/h2-6,13,16-19H,7H2,1H3,(H,20,21)	JENKBLJXTTYNTJ-UHFFFAOYSA-N
POS00281	834635	1.60923e+06	1.7259e+06	1.32124e+06	3.77906e+06	5.38244e+06	4.86828e+06	5.3639e+06	2.8619e+06	4.97306e+06	Leonuriside A	0.705523	121748-12-7	C14H20O9	332.303	158.929	333.117	forward	HMDB0031721	Organic oxygen compounds	Organooxygen compounds	Carbohydrates and carbohydrate conjugates	Carbohydrates and carbohydrate conjugates	-	-	-	-	-	-	-	-	-	InChI=1S/C14H20O9/c1-20-7-3-6(16)4-8(21-2)13(7)23-14-12(19)11(18)10(17)9(5-15)22-14/h3-4,9-12,14-19H,5H2,1-2H3	NOQYJICHFNSIFZ-UHFFFAOYSA-N
POS00282	1.25424e+06	2.44554e+06	3.34575e+06	3.53552e+06	560123	1.82802e+06	2.20782e+06	2.52774e+06	590968	1.57819e+06	13-L-Hydroperoxylinoleic acid	0.705045	33964-75-9	C18H32O4	312.444	303.175	295.227	forward	HMDB0003871	Lipids and lipid-like molecules	Fatty Acyls	Lineolic acids and derivatives	Lipids and lipid-like molecules	C04717	ko01100//Metabolic pathways;ko00591//Linoleic acid metabolism	Global and overview maps;Lipid metabolism	Metabolism	-	-	-	-	-	InChI=1S/C18H32O4/c1-2-3-11-14-17(22-21)15-12-9-7-5-4-6-8-10-13-16-18(19)20/h7,9,12,15,17,21H,2-6,8,10-11,13-14,16H2,1H3,(H,19,20)/b9-7-,15-12+/t17-/m0/s1	JDSRHVWSAMTSSN-IRQZEAMPSA-N
POS00283	793908	1.66376e+06	2.94334e+06	2.20492e+06	1.02687e+06	1.03843e+06	1.08304e+06	984584	1.03275e+06	932373	1,5-Octadien-3-one	0.703169	65213-86-7	C8H12O	124.18	425.541	125.096	forward	HMDB0032447	Organooxygen compounds	Carbonyl compounds	Carbonyl compounds	Carbonyl compounds	-	-	-	-	-	-	-	-	-	InChI=1S/C8H12O/c1-3-5-6-7-8(9)4-2/h4-6H,2-3,7H2,1H3/b6-5+	VWYBQOFZVSNDAW-AATRIKPKSA-N
POS00284	1.26616e+06	14486.9	1.72556e+06	84820.1	4.84071e+06	780221	3.39608e+06	5.59998e+06	6.60912e+06	1.17026e+07	7,8-Dihydroyangonin	0.702735	3155-52-0	C15H16O4	260.285	280.546	261.112	forward	HMDB0033016	Phenylpropanoids and polyketides	Kavalactones	Furanones	Phenylpropanoids and polyketides	-	-	-	-	-	-	-	-	-	InChI=1S/C15H16O4/c1-17-12-6-3-11(4-7-12)5-8-13-9-14(18-2)10-15(16)19-13/h3-4,6-7,9-10H,5,8H2,1-2H3	CZCOHVXNUPVUBC-UHFFFAOYSA-N
NEG00014	1.59739e+07	2.1362e+07	1.44255e+07	1.20622e+07	3.31544e+06	8.43262e+06	7.36416e+06	8.66039e+06	4.04413e+06	7.60683e+06	D-Glutamic acid	0.994778	6893-26-1	C5H9NO4	147.129	28.6318	146.046	forward	HMDB0003339	Organic acids and derivatives	Carboxylic acids and derivatives	Amino acids, peptides, and analogues	Amino acids, peptides, and analogues	C00217	ko01100//Metabolic pathways	Global and overview maps	Metabolism	Peptides	Amino acids	Other amino acids	C00217	D-Glutamic acid	InChI=1S/C5H9N3/c6-2-1-5-3-7-4-8-5/h3-4H,1-2,6H2,(H,7,8)	NTYJJOPFIAHURM-UHFFFAOYSA-N
POS00286	339116	1.38854e+06	1.09592e+06	489725	1.31928e+07	4.92817e+06	9.81017e+06	6.21425e+06	8.10893e+06	4.04179e+06	4',5,7-Trihydroxy-3'-prenylflavanone	0.698769	-	-	-	200.816	341.138	forward	-	Phenylpropanoids and polyketides	-	-	Phenylpropanoids and polyketides	-	-	-	-	-	-	-	-	-	-	-
POS00287	1.40191e+06	1.00812e+06	6.02163e+06	904024	1.48422e+06	677339	1.52e+06	955894	3.44091e+06	1.6716e+06	Hesperetin	0.697285	520-33-2	C16H14O6	302.079	231.773	303.086	forward	HMDB0005782	Phenylpropanoids and polyketides	Flavonoids	O-methylated flavonoids	Flavonoids	C01709	ko00941//Flavonoid biosynthesis	Biosynthesis of other secondary metabolites	Metabolism	-	-	-	-	-	InChI=1S/C16H14O6/c1-21-13-3-2-8(4-10(13)18)14-7-12(20)16-11(19)5-9(17)6-15(16)22-14/h2-6,14,17-19H,7H2,1H3/t14-/m0/s1	AIONOLUJZLIMTK-AWEZNQCLSA-N
POS00288	3.57264e+07	1.06505e+08	6.54616e+07	3.08453e+07	1.63625e+07	9.11613e+07	4.65969e+07	2.92802e+07	2.94471e+07	4.58818e+07	Pterolactam	0.696379	38072-88-7	C5H9NO2	115.13	35.0723	116.071	forward	HMDB0034208	Organoheterocyclic compounds	Pyrrolidines	Pyrrolidones	Organoheterocyclic compounds	-	-	-	-	-	-	-	-	-	InChI=1S/C5H9NO2/c1-8-5-3-2-4(7)6-5/h5H,2-3H2,1H3,(H,6,7)	VULIHENHKGDFAB-UHFFFAOYSA-N
POS00289	4.62057e+06	5.9496e+06	5.02285e+06	4.17187e+06	560328	809362	1.07298e+06	1.21362e+06	456793	1.15166e+06	17-HDoHE	0.690863	90780-52-2	C22H34O3	344.488	423.137	327.231	forward	HMDB0010213	Lipids and lipid-like molecules	Fatty Acyls	Furanones	Lipids and lipid-like molecules	-	-	-	-	-	-	-	-	-	InChI=1S/C22H34O4/c1-2-20(23)21(24)18-16-14-12-10-8-6-4-3-5-7-9-11-13-15-17-19-22(25)26/h3-4,7-10,13-16,20-21,23-24H,2,5-6,11-12,17-19H2,1H3,(H,25,26)/b4-3-,9-7-,10-8-,15-13-,16-14-	FFXKPSNQCPNORO-MBYQGORISA-N
POS00290	2.74172e+06	653775	542765	31014.6	452817	188212	217064	77912.3	784415	400215	Fluspirilene	0.690823	1841-19-6	C29H31F2N3O	475.573	267.548	476.248	forward	HMDB0015590	Benzenoids	Benzene and substituted derivatives	Furanones	Benzenoids	-	-	-	-	-	-	-	-	-	InChI=1S/C29H31F2N3O/c30-24-12-8-22(9-13-24)27(23-10-14-25(31)15-11-23)7-4-18-33-19-16-29(17-20-33)28(35)32-21-34(29)26-5-2-1-3-6-26/h1-3,5-6,8-15,27H,4,7,16-21H2,(H,32,35)	QOYHHIBFXOOADH-UHFFFAOYSA-N
POS00291	9.67936e+06	9.86655e+06	8.77592e+06	1.28886e+07	9.88537e+06	1.15398e+07	1.12619e+07	1.02456e+07	1.0643e+07	1.40544e+07	Methylpyrazine	0.689006	109-08-0	C5H6N2	94.1145	525.743	95.0604	forward	HMDB0033112	Organoheterocyclic compounds	Diazines	Pyrazines	Organoheterocyclic compounds	-	-	-	-	-	-	-	-	-	InChI=1S/C5H6N2/c1-5-4-6-2-3-7-5/h2-4H,1H3	CAWHJQAVHZEVTJ-UHFFFAOYSA-N
POS00292	2.15074e+07	2.37138e+07	1.16094e+07	1.35316e+07	1.48045e+07	4.26269e+07	6.74232e+07	7.21378e+07	3.30109e+06	6.06638e+06	myo-Inositol	0.687984	87-89-8	C6H12O6	180.156	45.0493	203.055	forward	HMDB0000211	Organic oxygen compounds	Organooxygen compounds	Alcohols and polyols	Alcohols and polyols	C00137	ko01100//Metabolic pathways;ko01130//Biosynthesis of antibiotics;ko01120//Microbial metabolism in diverse environments;ko02010//ABC transporters;ko00562//Inositol phosphate metabolism;ko00052//Galactose metabolism;ko04070//Phosphatidylinositol signaling system;ko00053//Ascorbate and aldarate metabolism	Carbohydrate metabolism;Global and overview maps;Membrane transport;Signal transduction	Environmental Information Processing;Metabolism	Carbohydrates	Monosaccharides	Sugar alcohols	C00137	myo-Inositol	InChI=1S/C6H12O6/c7-1-2(8)4(10)6(12)5(11)3(1)9/h1-12H/t1-,2-,3-,4+,5-,6-	CDAISMWEOUEBRE-GPIVLXJGSA-N
POS00293	845412	4.02681e+06	1.2356e+06	1.34154e+07	880440	2.92062e+06	3.15217e+06	3.35389e+06	937310	3.79382e+06	Alpha-dimorphecolic acid	0.687928	73543-67-6	C18H32O3	296.445	382.698	279.232	forward	HMDB0010223	Lipids and lipid-like molecules	Fatty Acyls	Lineolic acids and derivatives	Lipids and lipid-like molecules	C14767	ko00591//Linoleic acid metabolism	Lipid metabolism	Metabolism	-	-	-	-	-	InChI=1S/C89H142O17P2/c1-5-9-13-17-21-25-29-33-37-39-41-43-47-50-54-58-62-66-70-74-87(92)100-80-85(106-89(94)76-72-68-64-60-56-52-48-44-42-40-38-34-30-26-22-18-14-10-6-2)82-104-108(97,98)102-78-83(90)77-101-107(95,96)103-81-84(105-88(93)75-71-67-63-59-55-51-46-36-32-28-24-20-16-12-8-4)79-99-86(91)73-69-65-61-57-53-49-45-35-31-27-23-19-15-11-7-3/h9-10,13-14,21-28,33-38,41-46,50,52,54,56,62,64,66,6…	KRRKIACLRUPTQQ-LNQVJMAWSA-N
POS00294	2.37209e+07	2.44947e+07	2.76882e+07	1.92204e+07	1.66832e+07	2.61374e+07	2.50232e+07	2.44562e+07	1.84228e+07	2.1872e+07	Quinone	0.68407	106-51-4	C6H4O2	108.095	36.2833	109.028	forward	HMDB0003364	Organic oxygen compounds	Organooxygen compounds	Carbonyl compounds	Carbonyl compounds	-	-	-	-	-	-	-	-	-	InChI=1S/C6H4O2/c7-5-1-2-6(8)4-3-5/h1-4H	AZQWKYJCGOJGHM-UHFFFAOYSA-N
POS00295	1.93599e+06	1.54321e+07	4.9433e+06	5.64177e+06	42147.3	1.49075e+06	801327	957287	1.42663e+06	3.86168e+06	Solavetivone	0.671999	54878-25-0	C15H22O	218.335	251.902	219.174	forward	HMDB0035657	Lipids and lipid-like molecules	Prenol lipids	-	Lipids and lipid-like molecules	C09737	ko01110//Biosynthesis of secondary metabolites;ko00909//Sesquiterpenoid and triterpenoid biosynthesis	Global and overview maps;Metabolism of terpenoids and polyketides	Metabolism	-	-	-	-	-	InChI=1S/C15H22O/c1-10(2)13-5-6-15(9-13)11(3)7-14(16)8-12(15)4/h7,12-13H,1,5-6,8-9H2,2-4H3	FGCUSSRGQNHZRW-UHFFFAOYSA-N
POS00296	464179	485578	528892	390824	468911	537350	672926	406311	516207	517287	Tacrolimus	0.671871	104987-11-3	C44H69NO12	803.482	438.047	804.486	forward	HMDB0015002	Phenylpropanoids and polyketides	Macrolide lactams	Furanones	Phenylpropanoids and polyketides	-	-	-	-	-	-	-	-	-	InChI=1S/C44H69NO12/c1-10-13-31-19-25(2)18-26(3)20-37(54-8)40-38(55-9)22-28(5)44(52,57-40)41(49)42(50)45-17-12-11-14-32(45)43(51)56-39(29(6)34(47)24-35(31)48)27(4)21-30-15-16-33(46)36(23-30)53-7/h10,19,21,26,28-34,36-40,46-47,52H,1,11-18,20,22-24H2,2-9H3/b25-19-,27-21+/t26-,28+,29+,30-,31+,32-,33+,34-,36+,37-,38-,39+,40+,44+/m0/s1	QJJXYPPXXYFBGM-LJIGMGMYSA-N
POS00297	6.89884e+06	7.30386e+06	8.28034e+06	6.7627e+06	1.01304e+07	9.49037e+06	1.06737e+07	7.79968e+06	8.53939e+06	9.37255e+06	Phenformin	0.671051	114-86-3	C10H15N5	205.26	636.094	206.14	forward	HMDB0015050	Organic nitrogen compounds	Organonitrogen compounds	Guanidines	Other	-	-	-	-	-	-	-	-	-	InChI=1S/C10H15N5/c11-9(12)15-10(13)14-7-6-8-4-2-1-3-5-8/h1-5H,6-7H2,(H6,11,12,13,14,15)	ICFJFFQQTFMIBG-UHFFFAOYSA-N
POS00298	8.31659e+07	5.08876e+07	3.9937e+07	3.06195e+07	2.45578e+07	3.10976e+07	4.70562e+07	2.35069e+07	1.2228e+07	3.92738e+07	Medicanine	0.670659	91106-30-8	C7H13NO3	159.183	40.5755	160.097	forward	HMDB0038625	Organic acids and derivatives	Carboxylic acids and derivatives	Amino acids, peptides, and analogues	Amino acids, peptides, and analogues	-	-	-	-	-	-	-	-	-	InChI=1S/C17H16O9/c18-6-9-11(20)12(21)13(22)17(24-9)26-16-14-8(3-4-23-14)5-7-1-2-10(19)25-15(7)16/h1-5,9,11-13,17-18,20-22H,6H2	CXQMYXUCGMYFCD-UHFFFAOYSA-N
POS00299	1.62255e+07	1.60948e+07	1.37705e+07	1.77158e+07	2.29268e+07	2.08428e+07	2.1398e+07	1.73449e+07	2.30445e+07	2.07065e+07	1-Penten-3-ol	0.670161	616-25-1	C5H10O	86.1323	52.0739	87.0805	forward	HMDB0031605	Organooxygen compounds	Organooxygen compounds	Alcohols and polyols	Alcohols and polyols	-	-	-	-	-	-	-	-	-	InChI=1S/C5H10O/c1-3-5(6)4-2/h3,5-6H,1,4H2,2H3	VHVMXWZXFBOANQ-UHFFFAOYSA-N
POS00300	9.68825e+06	1.32863e+07	1.0399e+07	8.32578e+06	3.89134e+06	4.60743e+06	8.30373e+06	6.68037e+06	3.97063e+06	4.1429e+06	D-Xylulose	0.667412	551-84-8	C5H10O5	150.053	44.612	133.05	forward	HMDB0001644	Organooxygen compounds	Organooxygen compounds	Carbohydrates and carbohydrate conjugates	Carbohydrates and carbohydrate conjugates	C00310	ko01100//Metabolic pathways;ko00040//Pentose and glucuronate interconversions	Carbohydrate metabolism;Global and overview maps	Metabolism	Carbohydrates	Monosaccharides	Ketoses	C00310	D-Xylulose	InChI=1S/C5H10O5/c6-1-3(8)5(10)4(9)2-7/h3,5-8,10H,1-2H2/t3-,5+/m1/s1	ZAQJHHRNXZUBTE-WUJLRWPWSA-N
POS00301	1.18895e+06	3.29768e+06	3.76406e+06	2.78998e+06	2849.89	158834	168754	374815	1455.56	143183	28-Glucosyl-3b,23-dihydroxy-12,19(29)-ursadien-28-oate 3-arabinoside	0.667032	356785-73-4	C41H64O13	764.939	426.545	765.437	forward	HMDB0037643	Lipids and lipid-like molecules	Prenol lipids	Furanones	Lipids and lipid-like molecules	-	-	-	-	-	-	-	-	-	InChI=1S/C41H64O13/c1-20-9-14-41(36(50)54-35-33(49)31(47)30(46)24(17-42)52-35)16-15-39(5)22(28(41)21(20)2)7-8-26-37(3)12-11-27(53-34-32(48)29(45)23(44)18-51-34)38(4,19-43)25(37)10-13-40(26,39)6/h7,20,23-35,42-49H,2,8-19H2,1,3-6H3	LJCUOMZSVKPSBW-UHFFFAOYSA-N
POS00302	467343	448260	670856	450933	3.45462e+06	2.42519e+06	2.97229e+06	2.64489e+06	2.30162e+06	2.30618e+06	Scorzonoside	0.666064	217650-81-2	C27H34O12	550.552	239.754	551.211	forward	HMDB0038718	Phenylpropanoids and polyketides	2-arylbenzofuran flavonoids	-	Flavonoids	-	-	-	-	-	-	-	-	-	InChI=1S/C27H34O12/c1-34-17-8-13(5-4-6-28)7-15-16(11-29)24(38-25(15)17)14-9-18(35-2)26(19(10-14)36-3)39-27-23(33)22(32)21(31)20(12-30)37-27/h4-5,7-10,16,20-24,27-33H,6,11-12H2,1-3H3/b5-4+	MQDDAWSOEYTMBZ-SNAWJCMRSA-N
POS00303	5.35454e+07	6.16898e+07	3.96854e+07	4.1232e+07	1.93593e+07	2.37936e+07	2.7106e+07	2.51003e+07	1.31005e+07	1.82566e+07	7,8-Dihydroneopterin	0.664949	1218-98-0	C9H13N5O4	255.097	44.8314	256.103	forward	HMDB0002275	Organoheterocyclic compounds	Pteridines and derivatives	Pterins and derivatives	Organoheterocyclic compounds	C04874	ko01100//Metabolic pathways;ko00790//Folate biosynthesis	Global and overview maps;Metabolism of cofactors and vitamins	Metabolism	-	-	-	-	-	InChI=1S/C9H13N5O4/c10-9-13-7-5(8(18)14-9)12-3(1-11-7)6(17)4(16)2-15/h4,6,15-17H,1-2H2,(H4,10,11,13,14,18)	YQIFAMYNGGOTFB-UHFFFAOYSA-N
POS00304	644946	1.65713e+06	2.34215e+06	3.2205e+06	266128	275235	319973	288357	236726	342993	5,6-Dihydroxyindole	0.664461	3131-52-0	C8H7NO2	149.147	172.439	150.055	forward	HMDB0004058	Organoheterocyclic compounds	Indoles and derivatives	Hydroxyindoles	Organoheterocyclic compounds	C05578	ko01100//Metabolic pathways;ko00350//Tyrosine metabolism	Amino acid metabolism;Global and overview maps	Metabolism	-	-	-	-	-	InChI=1S/C8H7NO2/c10-7-3-5-1-2-9-6(5)4-8(7)11/h1-4,9-11H	SGNZYJXNUURYCH-UHFFFAOYSA-N
POS00305	144023	2.11019e+06	1.43841e+06	1.69318e+06	216916	399635	702286	2.33751e+06	170075	540168	(3'alpha,5'alpha,9'xi,10'beta)-O-(3-Hydroxy-7-drimen-11-yl)umbelliferone	0.663355	-	C24H30O4	382.493	438.901	365.208	forward	HMDB0039065	Phenylpropanoids and polyketides	Coumarins and derivatives	-	Coumarins and derivatives	-	-	-	-	-	-	-	-	-	-	-
POS00306	1.52373e+08	1.46923e+08	1.3982e+08	1.35189e+08	1.25347e+08	1.05853e+08	1.64848e+08	1.5444e+08	1.28421e+08	1.28111e+08	2,5-Dihydro-2,4-dimethyloxazole	0.661776	77311-02-5	C5H9NO	99.1311	510.839	100.076	forward	HMDB0040518	Organoheterocyclic compounds	Azolines	Oxazolines	Organoheterocyclic compounds	-	-	-	-	-	-	-	-	-	InChI=1S/C5H9NO/c1-4-3-7-5(2)6-4/h5H,3H2,1-2H3	XHHACWPFKDHDGD-UHFFFAOYSA-N
POS00307	526503	303032	1.80007e+06	714705	1.50897e+06	1.91929e+06	3.21899e+06	3.70421e+06	1.57241e+06	3.51009e+06	Methyl (3x,4E,10R)-3,10-dihydroxy-4,11-dodecadiene-6,8-diynoate 10-glucoside	0.661583	142449-85-2	C19H24O9	396.389	186.114	397.146	forward	HMDB0040897	Lipids and lipid-like molecules	Fatty Acyls	Furanones	Lipids and lipid-like molecules	-	-	-	-	-	-	-	-	-	InChI=1S/C19H24O9/c1-3-13(9-7-5-4-6-8-12(21)10-15(22)26-2)27-19-18(25)17(24)16(23)14(11-20)28-19/h3,6,8,12-14,16-21,23-25H,1,10-11H2,2H3/b8-6+	CDSGJPSZVQMWJQ-SOFGYWHQSA-N
POS00308	4.15598e+07	4.66893e+07	4.03513e+07	5.1207e+07	9.42196e+06	1.12832e+07	1.99857e+07	2.27168e+07	3.39787e+06	6.85329e+06	2-Carboxyarabinitol 5-phosphate	0.660786	112160-91-5	C6H13O10P	276.135	44.8477	277.032	forward	HMDB0040924	Organic oxygen compounds	Organooxygen compounds	Carbohydrates and carbohydrate conjugates	Carbohydrates and carbohydrate conjugates	-	-	-	-	-	-	-	-	-	InChI=1S/C6H13O10P/c7-2-6(12,5(10)11)4(9)3(8)1-16-17(13,14)15/h3-4,7-9,12H,1-2H2,(H,10,11)(H2,13,14,15)	FCQQRWFREZXSMK-UHFFFAOYSA-N
POS00309	1.82742e+08	6.15651e+07	2.69187e+07	1.43233e+07	1.82597e+07	4.15235e+06	3.31888e+06	3.10388e+06	2.97365e+07	9.80489e+06	1,2,3,4,Tetrahydro-1,5,7-trimethylnapthalene	0.658599	-	C13H18	174.282	201.402	175.148	forward	HMDB0059696	Benzenoids	Tetralins	-	Benzenoids	-	-	-	-	-	-	-	-	-	-	-
POS00310	4.53518e+07	1.45662e+07	2.31174e+07	1.95211e+07	4.18613e+07	2.23172e+07	2.7224e+07	2.34172e+07	2.5225e+07	5.52749e+07	3beta,6beta-Dihydroxynortropane	0.65816	-	C7H13NO2	143.184	44.483	144.102	forward	HMDB0038949	Alkaloids and derivatives	Tropane alkaloids	Furanones	Alkaloids and derivatives	-	-	-	-	-	-	-	-	-	-	-
POS00311	214869	695534	150398	74522.1	447788	1.22244e+06	299298	184147	160733	264219	3-O-Acetylepisamarcandin	0.656764	61490-18-4	C26H34O6	442.545	376.825	460.268	forward	HMDB0031958	Phenylpropanoids and polyketides	Coumarins and derivatives	-	Coumarins and derivatives	-	-	-	-	-	-	-	-	-	InChI=1S/C66H106O32/c1-24-34(70)38(74)45(81)54(87-24)93-48-26(3)89-56(47(83)44(48)80)96-51-41(77)37(73)30(22-68)91-58(51)98-60(86)66-18-16-61(4,5)20-28(66)27-10-11-32-62(6)14-13-33(63(7,23-69)31(62)12-15-65(32,9)64(27,8)17-19-66)92-59-52(43(79)42(78)49(94-59)53(84)85)97-57-50(40(76)36(72)29(21-67)90-57)95-55-46(82)39(75)35(71)25(2)88-55/h10,24-26,28-52,54-59,67-83H,11-23H2,1-9H3,(H,84,85)	SHUUAUOAWODYLP-UHFFFAOYSA-N
POS00312	793632	8.65938e+06	1.81907e+07	1.20191e+07	225065	4.47644e+06	4.25401e+06	6.30103e+06	466452	3.48096e+06	Corchorifatty acid D	0.65089	-	C18H28O4	308.413	316.571	309.206	forward	HMDB0033243	Lipids and lipid-like molecules	Fatty Acyls	Furanones	Lipids and lipid-like molecules	-	-	-	-	-	-	-	-	-	-	-
POS00313	1.14422e+07	1.14139e+07	1.13849e+07	1.11371e+07	1.42751e+07	1.24477e+07	1.19219e+07	1.31304e+07	1.30119e+07	1.30814e+07	3-Methyl-3-buten-1-ol	0.649556	763-32-6	C5H10O	86.1323	18.8826	87.0805	forward	HMDB0030126	Organic oxygen compounds	Organooxygen compounds	Alcohols and polyols	Alcohols and polyols	-	-	-	-	-	-	-	-	-	InChI=1S/C28H36O8/c1-14-12-20(35-22(31)15(14)2)25(5,32)27(34)11-10-26(33)17-13-21-28(36-21)19(30)7-6-18(29)24(28,4)16(17)8-9-23(26,27)3/h6-7,16-17,20-21,32-34H,8-13H2,1-5H3	DHNMHYCYRGRLRY-UHFFFAOYSA-N
POS00314	1.53186e+06	2.66265e+06	2.32206e+06	1.522e+06	4.851e+06	8.24051e+06	7.83916e+06	8.64314e+06	2.23507e+06	4.77564e+06	2,3-Dihydroxy-1-(4-hydroxy-3-methoxyphenyl)-1-propanone	0.648397	168293-10-5	C10H12O5	212.199	166.335	213.076	forward	HMDB0041286	Organic oxygen compounds	Organooxygen compounds	Carbonyl compounds	Carbonyl compounds	-	-	-	-	-	-	-	-	-	InChI=1S/C10H12O5/c1-15-9-4-6(2-3-7(9)12)10(14)8(13)5-11/h2-4,8,11-13H,5H2,1H3	UTXNRISXYKZJTH-UHFFFAOYSA-N
POS00315	471635	3.64698e+06	2.16511e+06	2.00839e+06	140655	947555	1.48733e+06	617419	123868	255836	Salicin	0.644914	138-52-3	C13H18O7	286.278	180.773	309.094	forward	HMDB0003546	Organic oxygen compounds	Organooxygen compounds	Carbohydrates and carbohydrate conjugates	Carbohydrates and carbohydrate conjugates	C01451	ko00010//Glycolysis / Gluconeogenesis	Carbohydrate metabolism	Metabolism	-	-	-	-	-	InChI=1S/C13H18O7/c14-5-7-3-1-2-4-8(7)19-13-12(18)11(17)10(16)9(6-15)20-13/h1-4,9-18H,5-6H2/t9-,10-,11+,12-,13-/m1/s1	NGFMICBWJRZIBI-UJPOAAIJSA-N
POS00316	600921	952792	606166	672231	151255	829312	362508	365022	196497	175643	Amisulpride	0.644793	53583-79-2	C17H27N3O4S	369.479	234.428	370.176	forward	HMDB0015633	Benzenoids	Benzene and substituted derivatives	Furanones	Benzenoids	-	-	-	-	-	-	-	-	-	InChI=1S/C17H27N3O4S/c1-4-20-8-6-7-12(20)11-19-17(21)13-9-16(25(22,23)5-2)14(18)10-15(13)24-3/h9-10,12H,4-8,11,18H2,1-3H3,(H,19,21)	NTJOBXMMWNYJFB-UHFFFAOYSA-N
POS00317	1.2702e+08	2.76474e+08	2.76775e+08	1.68188e+08	2.06729e+08	1.05894e+08	3.15057e+08	2.50385e+08	1.63359e+08	2.31788e+08	Oleamide	0.644353	301-02-0	C18H35NO	281.272	506.064	282.279	forward	HMDB0002117	Lipids and lipid-like molecules	Fatty Acyls	Furanones	Lipids and lipid-like molecules	-	-	-	-	-	-	-	-	-	InChI=1S/C18H35NO/c1-2-3-4-5-6-7-8-9-10-11-12-13-14-15-16-17-18(19)20/h9-10H,2-8,11-17H2,1H3,(H2,19,20)/b10-9-	FATBGEAMYMYZAF-KTKRTIGZSA-N
POS00318	1.79207e+06	1.93579e+06	2.38866e+06	700909	6.76761e+06	5.3997e+06	8.42502e+06	6.6572e+06	3.90428e+06	2.3787e+06	2'-Oxoaloesol 7-glucoside	0.643731	128701-04-2	C19H22O9	394.373	183.701	395.131	forward	HMDB0035734	Organic oxygen compounds	Organooxygen compounds	Carbohydrates and carbohydrate conjugates	Carbohydrates and carbohydrate conjugates	-	-	-	-	-	-	-	-	-	InChI=1S/C19H22O9/c1-8-3-10(27-19-18(25)17(24)16(23)14(7-20)28-19)6-13-15(8)12(22)5-11(26-13)4-9(2)21/h3,5-6,14,16-20,23-25H,4,7H2,1-2H3	AXUMVWMPQJNZRE-UHFFFAOYSA-N
POS00319	7.3095e+06	8.87959e+07	1.72596e+08	6.95511e+07	403435	2.59857e+06	1.24308e+07	3.513e+06	106507	1.83528e+06	9-(3,4-Dimethoxyphenyl)-2-methoxy-1H-phenalen-1-one	0.643388	-	C22H18O4	346.376	157.071	347.131	forward	HMDB0034692	Benzenoids	Naphthalenes	Phenylnaphthalenes	Benzenoids	-	-	-	-	-	-	-	-	-	-	-
POS00320	6.65697e+06	1.05896e+07	3.30938e+07	9.35805e+06	5.97067e+06	6.24516e+06	1.53781e+07	9.14679e+06	4.70993e+07	4.03395e+07	6-Chloro-N-(1-methylethyl)-1,3,5-triazine-2,4-diamine	0.637337	6190-65-4	C6H10ClN5	187.63	175.391	188.071	forward	HMDB0033249	Organoheterocyclic compounds	Triazines	Aminotriazines	Organoheterocyclic compounds	C06559	ko01120//Microbial metabolism in diverse environments	Global and overview maps	Metabolism	-	-	-	-	-	InChI=1S/C6H10ClN5/c1-3(2)9-6-11-4(7)10-5(8)12-6/h3H,1-2H3,(H3,8,9,10,11,12)	DFWFIQKMSFGDCQ-UHFFFAOYSA-N
POS00321	1.6814e+08	2.8396e+08	1.79558e+08	2.5039e+08	2.57239e+08	2.04721e+08	2.63184e+08	2.2122e+08	1.45147e+08	2.39081e+08	Cyclohexanone	0.636653	108-94-1	C6H10O	98.143	178.869	99.0804	forward	HMDB0003315	Organic oxygen compounds	Organooxygen compounds	Carbonyl compounds	Carbonyl compounds	C00414	ko01120//Microbial metabolism in diverse environments;ko01220//Degradation of aromatic compounds	Global and overview maps	Metabolism	-	-	-	-	-	InChI=1S/C6H10O/c7-6-4-2-1-3-5-6/h1-5H2	JHIVVAPYMSGYDF-UHFFFAOYSA-N
POS00020	1.0085e+08	5.2017e+07	7.65371e+07	4.04537e+07	1.57072e+08	1.11815e+08	1.06585e+08	7.55093e+07	1.0708e+08	8.22259e+07	L-Valine	0.997152	72-18-4	C5H11NO2	117.079	38.4098	118.086	forward	HMDB0000883	Organic acids and derivatives	Carboxylic acids and derivatives	Amino acids, peptides, and analogues	Amino acids, peptides, and analogues	C00183	ko01100//Metabolic pathways;ko01130//Biosynthesis of antibiotics;ko01110//Biosynthesis of secondary metabolites;ko01230//Biosynthesis of amino acids;ko01210//2-Oxocarboxylic acid metabolism;ko02010//ABC transporters;ko00970//Aminoacyl-tRNA biosynthesis;ko00770//Pantothenate and CoA biosynthesis;ko00460//Cyanoamino acid metabolism;ko00290//Valine, leucine and isoleucine biosynthesis;ko00280//Valin…	Amino acid metabolism;Biosynthesis of other secondary metabolites;Global and overview maps;Membrane transport;Metabolism of cofactors and vitamins;Metabolism of other amino acids;Translation	Environmental Information Processing;Genetic Information Processing;Metabolism	Peptides	Amino acids	Common amino acids	C00183	Valine (Val)	InChI=1S/C15H22N6O5S/c1-27(3-2-7(16)15(24)25)4-8-10(22)11(23)14(26-8)21-6-20-9-12(17)18-5-19-13(9)21/h5-8,10-11,14,22-23H,2-4,16H2,1H3,(H2-,17,18,19,24,25)/p+1/t7-,8+,10+,11+,14+,27?/m0/s1	MEFKEPWMEQBLKI-AIRLBKTGSA-O
POS00323	354632	5.92225e+06	1.1435e+07	3.8047e+06	115430	1.78807e+06	2.00702e+06	1.79568e+06	203790	398467	Agnuside	0.634739	11027-63-7	C22H26O11	466.435	198.703	467.152	forward	HMDB0036561	Lipids and lipid-like molecules	Prenol lipids	Furanones	Lipids and lipid-like molecules	-	-	-	-	-	-	-	-	-	InChI=1S/C22H26O11/c23-8-15-17(26)18(27)19(28)22(32-15)33-21-16-11(7-14(25)13(16)5-6-30-21)9-31-20(29)10-1-3-12(24)4-2-10/h1-7,13-19,21-28H,8-9H2	GLACGTLACKLUJX-UHFFFAOYSA-N
POS00324	1.41926e+06	4.30331e+06	1.65071e+06	1.47012e+06	897398	776039	1.11698e+06	1.32881e+06	3.60517e+06	2.60558e+06	beta-Costol	0.633354	-	C15H24O	220.351	262.473	221.19	forward	HMDB0035097	Lipids and lipid-like molecules	Prenol lipids	Furanones	Lipids and lipid-like molecules	-	-	-	-	-	-	-	-	-	-	-
POS00325	8.68267e+07	1.30218e+08	8.76031e+07	1.10335e+08	1.38371e+08	1.56388e+08	1.19529e+08	1.30653e+08	1.36014e+08	1.41692e+08	4-Methyl-4-penten-2-one	0.631718	3744-02-3	C6H10O	98.143	280.901	99.0804	forward	HMDB0031564	Organic oxygen compounds	Organooxygen compounds	Carbonyl compounds	Carbonyl compounds	-	-	-	-	-	-	-	-	-	InChI=1S/C6H10O/c1-5(2)4-6(3)7/h1,4H2,2-3H3	VADUDTKCGJKNDY-UHFFFAOYSA-N
POS00326	1.67266e+07	3.73279e+07	3.85136e+07	2.23969e+07	2.62143e+07	1.44774e+07	4.16367e+07	3.29312e+07	1.91413e+07	3.20563e+07	Palmitic amide	0.630312	629-54-9	C16H33NO	255.439	498.491	256.263	forward	HMDB0012273	Lipids and lipid-like molecules	Fatty Acyls	Furanones	Lipids and lipid-like molecules	-	-	-	-	-	-	-	-	-	InChI=1S/C16H33NO/c1-2-3-4-5-6-7-8-9-10-11-12-13-14-15-16(17)18/h2-15H2,1H3,(H2,17,18)	HSEMFIZWXHQJAE-UHFFFAOYSA-N
POS00327	241328	352872	597203	198366	666447	299385	391505	175764	1.07961e+06	834754	Citbismine F	0.62983	-	C36H34N2O10	654.663	167.003	655.22	forward	HMDB0034473	Organoheterocyclic compounds	Quinolines and derivatives	Furanones	Alkaloids and derivatives	-	-	-	-	-	-	-	-	-	-	-
POS00328	1.38345e+07	7.31497e+06	2.86124e+06	1.64011e+06	1.42725e+06	264756	273824	311396	2.5644e+06	739356	Dihydroroseoside	0.625311	142235-28-7	C19H32O8	388.453	204.065	406.243	forward	HMDB0040614	Lipids and lipid-like molecules	Fatty Acyls	Furanones	Lipids and lipid-like molecules	-	-	-	-	-	-	-	-	-	InChI=1S/C19H32O8/c1-10-7-12(21)8-18(3,4)19(10,25)6-5-11(2)26-17-16(24)15(23)14(22)13(9-20)27-17/h5-6,10-11,13-17,20,22-25H,7-9H2,1-4H3/b6-5+	QFTPTUOKFIIFJH-AATRIKPKSA-N
POS00329	4.84713e+06	9.82871e+06	6.63786e+06	3.9033e+06	1.30811e+06	1.70779e+06	1.28446e+06	939896	1.21831e+06	1.1912e+06	N-Acetyl-L-glutamate 5-semialdehyde	0.623083	13074-21-0	C7H11NO4	173.167	197.607	174.076	forward	HMDB0006488	Organic acids and derivatives	Carboxylic acids and derivatives	Amino acids, peptides, and analogues	Organic acids and derivatives	C01250	ko01100//Metabolic pathways;ko01130//Biosynthesis of antibiotics;ko01110//Biosynthesis of secondary metabolites;ko01230//Biosynthesis of amino acids;ko01210//2-Oxocarboxylic acid metabolism;ko00330//Arginine and proline metabolism;ko00220//Arginine biosynthesis	Amino acid metabolism;Global and overview maps	Metabolism	-	-	-	-	-	InChI=1S/C7H11NO4/c1-5(10)8-6(7(11)12)3-2-4-9/h4,6H,2-3H2,1H3,(H,8,10)(H,11,12)/t6-/m0/s1	BCPSFKBPHHBDAI-LURJTMIESA-N
POS00330	127185	221268	217668	164162	369059	398732	432188	336442	405162	545929	7-Hydroxy-2-methyl-4-oxo-4H-1-benzopyran-5-carboxylic acid 7-glucoside	0.621879	-	C17H18O10	382.319	141.052	383.091	forward	HMDB0036377	Organic oxygen compounds	Organooxygen compounds	Carbohydrates and carbohydrate conjugates	Carbohydrates and carbohydrate conjugates	-	-	-	-	-	-	-	-	-	-	-
POS00331	541948	1.63427e+06	2.43438e+06	501357	255311	154762	285283	263545	332158	372780	LysoPE(18:2(9Z,12Z)/0:0)	0.621837	85046-18-0	C23H44NO7P	477.572	395.902	478.293	forward	HMDB0011507	Lipids and lipid-like molecules	Glycerophospholipids	Furanones	Lipids and lipid-like molecules	-	-	-	-	-	-	-	-	-	InChI=1S/C23H40NO7P/c1-2-3-4-5-6-7-8-9-10-11-12-13-14-15-16-17-23(26)29-20-22(25)21-31-32(27,28)30-19-18-24/h3-4,6-7,9-10,12-13,22,25H,2,5,8,11,14-21,24H2,1H3,(H,27,28)/b4-3-,7-6-,10-9-,13-12-/t22-/m1/s1	WPGYUFCFBKWCSL-JVBHARQXSA-N
POS00332	1.27582e+06	4.30712e+06	1.49341e+07	1.1126e+07	198758	588064	1.07138e+06	1.65848e+06	212118	764094	Diplodiatoxin	0.621157	41060-01-9	C18H28O4	308.413	395.698	309.206	forward	HMDB0031471	Organic acids and derivatives	Keto acids and derivatives	Amino acids, peptides, and analogues	Amino acids, peptides, and analogues	-	-	-	-	-	-	-	-	-	InChI=1S/C18H28O4/c1-10-7-11(2)15-13(8-10)9-12(3)16(17(21)22)18(15,4)14(20)5-6-19/h9-11,13,15-16,19H,5-8H2,1-4H3,(H,21,22)	SFTQDPVLDKOILY-UHFFFAOYSA-N
POS00333	4.36476e+06	1.69526e+07	6.178e+07	1.21128e+08	1.36575e+06	3.92449e+06	8.25883e+06	1.06262e+07	1.29825e+06	1.39116e+07	[7]-Paradol	0.620611	53172-04-6	C18H28O3	292.413	393.726	293.211	forward	HMDB0040806	Benzenoids	Phenols	Furanones	Phenols	-	-	-	-	-	-	-	-	-	InChI=1S/C18H28O3/c1-3-4-5-6-7-8-9-16(19)12-10-15-11-13-17(20)18(14-15)21-2/h11,13-14,20H,3-10,12H2,1-2H3	CNKCFVAEACZBPL-UHFFFAOYSA-N
POS00334	5.37196e+07	5.47475e+07	2.50573e+07	1.72505e+07	4.19131e+07	3.87436e+07	3.0655e+07	2.57442e+07	8.58495e+07	3.81934e+07	Hop ether	0.620563	19901-95-2	C10H16O	152.233	226.34	153.128	forward	HMDB0037025	Organoheterocyclic compounds	Tetrahydrofurans	-	Organoheterocyclic compounds	-	-	-	-	-	-	-	-	-	InChI=1S/C10H16O/c1-7-4-5-9-8(7)6-11-10(9,2)3/h8-9H,1,4-6H2,2-3H3	PSYUARCNIZCTFI-UHFFFAOYSA-N
POS00335	8.09747e+06	1.2842e+07	2.84241e+07	1.32115e+07	2.70331e+07	2.46592e+07	3.4208e+07	2.23225e+07	2.08444e+07	4.85675e+07	Citropten	0.620251	487-06-9	C11H10O4	206.195	259.175	207.065	forward	HMDB0032952	Phenylpropanoids and polyketides	Coumarins and derivatives	-	Coumarins and derivatives	-	-	-	-	-	-	-	-	-	InChI=1S/C11H10O4/c1-13-7-5-9(14-2)8-3-4-11(12)15-10(8)6-7/h3-6H,1-2H3	NXJCRELRQHZBQA-UHFFFAOYSA-N
POS00336	1.15421e+06	3.97829e+06	2.7031e+06	1.07611e+06	562868	1.40213e+06	1.70234e+06	695665	718988	1.48193e+06	xi-3,5-Dimethyl-2(5H)-furanone	0.618072	-	C6H8O2	112.126	181.665	113.06	forward	HMDB0039778	Organoheterocyclic compounds	Dihydrofurans	Furanones	Organoheterocyclic compounds	-	-	-	-	-	-	-	-	-	-	-
POS00337	391010	8.55401e+06	2.44339e+07	1.01824e+07	0	121986	930681	340923	0	54803.3	Tetrahydrofurfuryl acetate	0.616151	637-64-9	C7H12O3	144.168	161.048	145.086	forward	HMDB0031176	Organoheterocyclic compounds	Tetrahydrofurans	-	Organoheterocyclic compounds	-	-	-	-	-	-	-	-	-	InChI=1S/C7H12O3/c1-6(8)10-5-7-3-2-4-9-7/h7H,2-5H2,1H3	AAQDYYFAFXGBFZ-UHFFFAOYSA-N
POS00338	279110	1.00691e+06	3.88971e+06	2.37256e+06	21659.1	72806.6	135713	194273	94029.3	115935	Tocopheronic acid	0.616122	1948-76-1	C16H22O5	294.343	285.201	295.151	forward	HMDB0030555	Lipids and lipid-like molecules	Prenol lipids	Furanones	Lipids and lipid-like molecules	-	-	-	-	-	-	-	-	-	InChI=1S/C16H22O5/c1-9-10(2)15(20)12(11(3)14(9)19)5-7-16(4,21)8-6-13(17)18/h21H,5-8H2,1-4H3,(H,17,18)	LRYFTDGIIUTFFA-UHFFFAOYSA-N
POS00339	1.77145e+06	3.52304e+06	5.36085e+06	3.728e+06	3.45991e+06	2.12564e+06	5.03212e+06	1.77053e+06	2.48477e+06	473745	Gingerenone C	0.616043	128701-01-9	C20H22O4	326.386	211.627	327.159	forward	HMDB0034720	Phenylpropanoids and polyketides	Diarylheptanoids	Furanones	Phenylpropanoids and polyketides	-	-	-	-	-	-	-	-	-	InChI=1S/C20H22O4/c1-24-20-14-16(9-13-19(20)23)8-12-17(21)5-3-2-4-15-6-10-18(22)11-7-15/h3,5-7,9-11,13-14,22-23H,2,4,8,12H2,1H3/b5-3+	JYHZFCAVESZNKO-HWKANZROSA-N
POS00340	6.52528e+06	6.54839e+06	6.35666e+06	6.20757e+06	7.68885e+06	7.5557e+06	8.04442e+06	7.07954e+06	7.48898e+06	7.28517e+06	2-Phenylethyl propanoate	0.615824	122-70-3	C11H14O2	178.228	362.669	179.107	forward	HMDB0035013	Benzenoids	Benzene and substituted derivatives	Furanones	Benzenoids	-	-	-	-	-	-	-	-	-	InChI=1S/C11H14O2/c1-2-11(12)13-9-8-10-6-4-3-5-7-10/h3-7H,2,8-9H2,1H3	HVGZQCSMLUDISR-UHFFFAOYSA-N
POS00341	446971	378109	292773	326042	379343	415573	931355	1.42633e+06	510870	3.85138e+06	Celereoin	0.615724	74560-02-4	C14H14O5	262.258	243.492	263.091	forward	HMDB0039027	Phenylpropanoids and polyketides	Coumarins and derivatives	Furanocoumarins	Coumarins and derivatives	-	-	-	-	-	-	-	-	-	InChI=1S/C14H14O5/c1-14(2,17)11-5-8-10(18-11)6-9-7(13(8)16)3-4-12(15)19-9/h3-4,6,11,16-17H,5H2,1-2H3	WCBFKVBQHXJRCX-UHFFFAOYSA-N
POS00342	2.31162e+06	9.96762e+06	1.11268e+07	2.48074e+06	280037	1.12729e+06	951375	971974	1.10854e+06	2.62378e+06	Ginkgolide C	0.614899	15291-76-6	C20H24O11	440.398	182.894	441.136	forward	HMDB0036860	Lipids and lipid-like molecules	Prenol lipids	Furanones	Lipids and lipid-like molecules	-	-	-	-	-	-	-	-	-	InChI=1S/C20H24O11/c1-5-12(24)28-11-8(22)18-10-6(21)7(16(2,3)4)17(18)9(23)13(25)30-15(17)31-20(18,14(26)29-10)19(5,11)27/h5-11,15,21-23,27H,1-4H3	AMOGMTLMADGEOQ-UHFFFAOYSA-N
POS00343	1.40309e+06	8.79545e+06	4.68127e+06	3.7903e+06	43100.1	229451	216540	828044	703708	2.96826e+06	beta-Sinensal	0.613243	3779-62-2	C15H22O	218.34	206.486	219.174	forward	HMDB0035643	Organic compounds	Lipids and lipid-like molecules	Furanones	Lipids and lipid-like molecules	-	-	-	-	-	-	-	-	-	InChI=1S/C15H22O/c1-5-13(2)8-6-9-14(3)10-7-11-15(4)12-16/h5,9,11-12H,1-2,6-8,10H2,3-4H3/b14-9+,15-11+	NOPLRNXKHZRXHT-YFVJMOTDSA-N
POS00344	7.7001e+06	7.39048e+06	1.49648e+07	1.24365e+07	6.18265e+06	5.48546e+06	1.15244e+07	1.02286e+07	7.35116e+06	1.04771e+07	Nicotinic acid mononucleotide	0.611419	321-02-8	C11H15NO9P	336.212	36.5731	256.081	forward	HMDB0001132	Organic oxygen compounds	Organooxygen compounds	Glycosyl compounds	Other	C01185	ko01100//Metabolic pathways;ko00760//Nicotinate and nicotinamide metabolism	Global and overview maps;Metabolism of cofactors and vitamins	Metabolism	-	-	-	-	-	InChI=1S/C11H16NO9P/c13-8-7(5-20-22(17,18)19)21-10(9(8)14)12-3-1-2-6(4-12)11(15)16/h1-3,6-10,13-14H,4-5H2,(H2-,15,16,17,18,19)/t6?,7-,8-,9-,10-/m1/s1	OGCWVIVNTBZPBW-BHRXDNSCSA-N
POS00345	8.29494e+06	3.61181e+06	1.48178e+06	1.05901e+06	3.49555e+07	1.91071e+07	4.03448e+07	2.30878e+07	1.94156e+07	1.94426e+07	Coixinden A	0.610814	149665-18-9	C11H10O3	190.195	208.637	191.07	forward	HMDB0040938	Benzenoids	Indenes and isoindenes	-	Benzenoids	-	-	-	-	-	-	-	-	-	InChI=1S/C11H10O3/c1-13-7-3-4-8-9(5-7)11(14-2)6-10(8)12/h3-6H,1-2H3	XYQHDIQOTJVFDF-UHFFFAOYSA-N
POS00346	173385	3.38232e+06	1.19907e+07	1.04756e+06	4191.22	7395.73	31519.3	3770.61	37557.5	13990.5	3-O-p-Coumaroylquinic acid	0.608037	-	C16H18O8	338.309	148.213	361.089	forward	HMDB0029681	Organic oxygen compounds	Organooxygen compounds	Alcohols and polyols	Alcohols and polyols	-	-	-	-	-	-	-	-	-	-	-
POS00347	1.53101e+07	5.04507e+07	9.63122e+07	1.25894e+08	2.52283e+06	2.33639e+07	2.58164e+07	2.97021e+07	3.13999e+06	5.39204e+07	9-OxoODE	0.607641	54232-59-6	C18H30O3	294.219	364.74	295.227	forward	HMDB0004669	Lipids and lipid-like molecules	Fatty Acyls	Lineolic acids and derivatives	Lipids and lipid-like molecules	C14766	ko00591//Linoleic acid metabolism	Lipid metabolism	Metabolism	-	-	-	-	-	-	-
POS00348	1.08646e+06	1.44782e+06	1.23109e+06	1.05317e+06	494530	966533	679508	737587	557034	635067	Glabrin C	0.60702	-	C41H64N8O9	812.995	595.471	813.489	forward	HMDB0033612	Organic acids and derivatives	Carboxylic acids and derivatives	Amino acids, peptides, and analogues	Amino acids, peptides, and analogues	-	-	-	-	-	-	-	-	-	-	-
POS00349	603862	4.37183e+06	2.8874e+06	1.8464e+06	158020	396959	453120	756523	679331	1.7931e+06	beta-Spathulene	0.605843	53526-64-0	C15H22	202.335	243.213	203.18	forward	HMDB0036416	Lipids and lipid-like molecules	Prenol lipids	Furanones	Lipids and lipid-like molecules	-	-	-	-	-	-	-	-	-	InChI=1S/C15H22/c1-9-6-8-12-14(15(12,3)4)13-10(2)5-7-11(9)13/h5,11-14H,1,6-8H2,2-4H3	HDUMORZKKNOYSS-UHFFFAOYSA-N
POS00350	596449	1.78158e+06	1.75797e+06	2.24052e+06	279955	949313	1.5412e+06	867012	249073	1.25477e+06	Serylisoleucine	0.604286	91086-51-0	C9H18N2O4	218.253	154.586	219.134	forward	HMDB0029042	Organic acids and derivatives	Carboxylic acids and derivatives	Amino acids, peptides, and analogues	Amino acids, peptides, and analogues	-	-	-	-	-	-	-	-	-	-	-
POS00351	252041	331679	297887	147887	3.86473e+06	2.3319e+06	1.60952e+06	1.60116e+06	7.22069e+06	5.19057e+06	Glucocaffeic acid	0.603006	17093-82-2	C15H18O9	342.298	222.841	343.102	forward	HMDB0034313	Organooxygen compounds	Organooxygen compounds	Carbohydrates and carbohydrate conjugates	Carbohydrates and carbohydrate conjugates	-	-	-	-	-	-	-	-	-	InChI=1S/C32H22O12/c1-9-5-11(33)19-25(27(9)37)31(41)23-17(29(19)39)13(35)7-15(43-3)21(23)22-16(44-4)8-14(36)18-24(22)32(42)26-20(30(18)40)12(34)6-10(2)28(26)38/h5-8,33-38H,1-4H3	KWJYPXPZYJXQFD-UHFFFAOYSA-N
POS00352	8.56701e+06	8.93814e+06	7.52132e+06	8.05883e+06	1.0586e+07	9.94826e+06	1.01731e+07	9.07062e+06	1.10755e+07	9.23888e+06	2,6-Diisopropyl-3-methylphenol	0.601767	28434-93-7	C13H20O	192.297	329.934	193.159	forward	HMDB0029820	Lipids and lipid-like molecules	Prenol lipids	Furanones	Lipids and lipid-like molecules	-	-	-	-	-	-	-	-	-	InChI=1S/C13H20O/c1-8(2)11-7-6-10(5)12(9(3)4)13(11)14/h6-9,14H,1-5H3	KEGGEHPMMDYTGB-UHFFFAOYSA-N
POS00353	1.85034e+06	1.80392e+07	4.96955e+07	1.74645e+07	266224	1.28033e+06	3.76266e+06	1.40203e+06	23849.7	1.09908e+06	4-Hydroxy-4-methyl-5-hexenoic acid gamma lactone	0.60152	1073-11-6	C7H10O2	126.155	156.983	127.075	forward	HMDB0032333	Organoheterocyclic compounds	Lactones	Gamma butyrolactones	Organoheterocyclic compounds	-	-	-	-	-	-	-	-	-	InChI=1S/C7H10O2/c1-3-7(2)5-4-6(8)9-7/h3H,1,4-5H2,2H3	QESPSAHXYXIGBG-UHFFFAOYSA-N
POS00354	975499	2.71065e+06	1.1204e+07	1.11407e+06	808053	898602	972001	840832	776929	1.10531e+06	Mequinol	0.601472	150-76-5	C7H8O2	124.137	152.678	125.06	forward	HMDB0029696	Benzenoids	Benzene and substituted derivatives	Furanones	Benzenoids	-	-	-	-	-	-	-	-	-	InChI=1S/C7H8O2/c1-9-7-4-2-6(8)3-5-7/h2-5,8H,1H3	NWVVVBRKAWDGAB-UHFFFAOYSA-N
POS00355	136624	26075.3	9394.78	2.06107e+08	97104.8	202167	175839	3.4927e+07	162080	8.12892e+06	N1,N10-Dicoumaroylspermidine	0.599471	65715-79-9	C25H31N3O4	437.531	216.397	438.238	forward	HMDB0033469	Phenylpropanoids and polyketides	Cinnamic acids and derivatives	Furanones	Phenylpropanoids and polyketides	-	-	-	-	-	-	-	-	-	InChI=1S/C26H33N3O6/c1-35-24-18-20(6-10-22(24)31)8-12-25(33)28-15-3-2-13-27-14-4-16-29-26(34)11-7-19-5-9-21(30)23(32)17-19/h5-12,17-18,27,30-32H,2-4,13-16H2,1H3,(H,28,33)(H,29,34)/b11-7+,12-8+	YUUGXIVVDZSRNR-MKICQXMISA-N
POS00356	3.39494e+06	3.38715e+06	2.59422e+06	2.30902e+06	2.13918e+06	1.90329e+06	2.51607e+06	2.48662e+06	1.98787e+06	2.39353e+06	8-Hydroxy-7-methoxy-2H-1-benzopyran-2-one	0.597786	19492-03-6	C10H8O4	192.168	227.149	193.05	forward	HMDB0030692	Phenylpropanoids and polyketides	Coumarins and derivatives	Hydroxycoumarins	Coumarins and derivatives	-	-	-	-	-	-	-	-	-	InChI=1S/C10H8O4/c1-13-7-4-2-6-3-5-8(11)14-10(6)9(7)12/h2-5,12H,1H3	KIGCGZUAVODHMD-UHFFFAOYSA-N
POS00357	0	0	0	0	8.04374e+06	7.0253e+06	5.64619e+06	5.88077e+06	5.99525e+06	1.49197e+06	2,3-Dehydrosilybin	0.596319	25166-14-7	C25H20O10	480.42	261.051	481.112	forward	HMDB0040513	Lignans, neolignans and related compounds	Flavonolignans	Furanones	Lignans, neolignans and related compounds	-	-	-	-	-	-	-	-	-	InChI=1S/C25H20O10/c1-32-17-6-11(2-4-14(17)28)24-20(10-26)33-16-5-3-12(7-18(16)34-24)25-23(31)22(30)21-15(29)8-13(27)9-19(21)35-25/h2-9,20,24,26-29,31H,10H2,1H3	BVKQRAYKLBRNIK-UHFFFAOYSA-N
POS00358	1.92643e+07	9.24403e+06	3.43641e+06	2.67153e+06	4.33967e+06	837197	801704	734057	1.34723e+07	2.04388e+06	xi-3-(4-Isopropylphenyl)-2-methylpropanal	0.596169	-	C13H18O	190.281	203.987	191.143	forward	HMDB0037763	Lipids and lipid-like molecules	Prenol lipids	Furanones	Lipids and lipid-like molecules	-	-	-	-	-	-	-	-	-	-	-
POS00359	751959	2.84237e+06	8.28749e+06	6.03107e+06	196035	1.38748e+06	2.44995e+06	2.31997e+06	223321	1.75482e+06	2,3-Dinor-6-keto-prostaglandin F1 a	0.594532	-	C18H30O6	342.427	377.067	309.206	forward	HMDB0002277	Lipids and lipid-like molecules	Fatty Acyls	Furanones	Lipids and lipid-like molecules	-	-	-	-	-	-	-	-	-	-	-
POS00360	2.15797e+06	5.61788e+06	6.64378e+06	6.34166e+06	900906	943472	682681	901135	1.47106e+06	886444	(4E)-1-(4-hydroxy-3-methoxyphenyl)dec-4-en-3-one	0.593189	-	C17H24O3	276.376	392.42	277.179	forward	HMDB0137236	Benzenoids	Benzene and substituted derivatives	Furanones	Benzenoids	-	-	-	-	-	-	-	-	-	-	-
POS00361	727980	105461	1.02241e+06	816277	2.72133e+06	1.10103e+06	1.17491e+06	1.62456e+06	6.69028e+06	6.71745e+06	3-(2-hydroxy-4-methoxyphenyl)-3,4-dihydro-2H-1-benzopyran-7-ol	0.590711	-	C16H16O4	272.3	267.418	273.112	forward	HMDB0133781	Phenylpropanoids and polyketides	Isoflavonoids	Furanones	Flavonoids	-	-	-	-	-	-	-	-	-	-	-
POS00362	3.96533e+06	6.06599e+06	1.47476e+07	6.25084e+06	2.26601e+06	2.5541e+06	3.515e+06	2.26791e+06	2.22259e+06	2.33364e+06	3-Methyl-2-butenal	0.588461	107-86-8	C5H8O	84.1164	156.972	85.0648	forward	HMDB0012157	Organic oxygen compounds	Organooxygen compounds	-	Other	C07330	ko00908//Zeatin biosynthesis	Metabolism of terpenoids and polyketides	Metabolism	-	-	-	-	-	InChI=1S/C30H52O2/c1-20(2)9-8-10-21(3)22-14-18-30(19-31)24-11-12-25-27(4,5)26(32)15-16-28(25,6)23(24)13-17-29(22,30)7/h20-22,25-26,31-32H,8-19H2,1-7H3/t21?,22?,25?,26-,28+,29+,30+/m0/s1	SJPDNXKPBQHPMZ-XQVXCQOBSA-N
POS00363	2.30441e+06	2.48482e+06	1.85722e+06	2.7282e+06	248126	1.47869e+06	2.43414e+06	4.41819e+06	272620	5.55629e+06	28-Glucosyl-19(29)-dehydroursolic acid 3-arabinoside	0.588089	356785-72-3	C41H64O12	748.94	472.103	749.442	forward	HMDB0038019	Lipids and lipid-like molecules	Prenol lipids	Furanones	Lipids and lipid-like molecules	-	-	-	-	-	-	-	-	-	InChI=1S/C41H64O12/c1-20-10-15-41(36(49)53-35-33(48)31(46)30(45)24(18-42)51-35)17-16-39(6)22(28(41)21(20)2)8-9-26-38(5)13-12-27(37(3,4)25(38)11-14-40(26,39)7)52-34-32(47)29(44)23(43)19-50-34/h8,20,23-35,42-48H,2,9-19H2,1,3-7H3	TXWFEKCXGJREKU-UHFFFAOYSA-N
POS00364	466355	1.61764e+06	2.58894e+06	2.02156e+06	202878	197889	251364	432021	314437	284393	Cohumulone	0.587243	511-25-1	C20H28O5	348.433	392.653	349.198	forward	HMDB0033981	Organic oxygen compounds	Organooxygen compounds	Alcohols and polyols	Alcohols and polyols	-	-	-	-	-	-	-	-	-	InChI=1S/C20H28O5/c1-11(2)7-8-14-17(22)15(16(21)13(5)6)19(24)20(25,18(14)23)10-9-12(3)4/h7,9,13,23-25H,8,10H2,1-6H3	NATDBUGMTLKKCF-UHFFFAOYSA-N
POS00365	3.45756e+06	606170	5.01327e+06	685424	1.69846e+07	2.53115e+07	2.46805e+07	1.94376e+07	1.45896e+07	1.18561e+07	5,7-dihydroxy-2-(4-hydroxyphenyl)-3,4-dihydro-2H-1-benzopyran-4-one	0.586621	-	C15H12O5	272.256	290.832	273.075	forward	HMDB0128074	Phenylpropanoids and polyketides	Flavonoids	Furanones	Flavonoids	-	-	-	-	-	-	-	-	-	-	-
POS00366	5.59477e+06	2.43423e+07	5.3482e+07	2.31788e+07	1.49252e+07	1.13592e+07	2.00151e+07	1.91459e+07	1.77079e+07	3.0402e+07	Scoparone	0.584119	120-08-1	C11H10O4	206.058	231.18	207.065	forward	HMDB0030818	Phenylpropanoids and polyketides	Coumarins and derivatives	-	Coumarins and derivatives	-	-	-	-	-	-	-	-	-	InChI=1S/C11H10O4/c1-13-9-5-7-3-4-11(12)15-8(7)6-10(9)14-2/h3-6H,1-2H3	GUAFOGOEJLSQBT-UHFFFAOYSA-N
POS00367	9.66671e+06	6.43896e+06	4.09655e+06	1.0008e+06	106797	133933	384392	221492	300049	211761	2,3-Diisopropyl-5-methylphenol	0.583467	76138-68-6	C13H20O	192.297	242.682	193.159	forward	HMDB0029825	Lipids and lipid-like molecules	Prenol lipids	Furanones	Lipids and lipid-like molecules	-	-	-	-	-	-	-	-	-	InChI=1S/C13H20O/c1-8(2)11-6-10(5)7-12(14)13(11)9(3)4/h6-9,14H,1-5H3	VCHHFAUHGLYASU-UHFFFAOYSA-N
POS00368	885366	1.56767e+06	1.87933e+06	1.13038e+06	1.35647e+06	902422	2.08607e+06	1.44955e+06	1.11e+06	1.6204e+06	Palmitoleoyl Ethanolamide	0.579977	94421-67-7	C18H35NO2	297.476	443.489	298.274	forward	HMDB0013648	Organic nitrogen compounds	Organonitrogen compounds	Amines	Amino acids, peptides, and analogues	-	-	-	-	-	-	-	-	-	InChI=1S/C18H35NO2/c1-2-3-4-5-6-7-8-9-10-11-12-13-14-15-18(21)19-16-17-20/h7-8,20H,2-6,9-17H2,1H3,(H,19,21)/b8-7-	WFRLANWAASSSFV-FPLPWBNLSA-N
POS00369	3.66379e+06	1.06089e+07	6.23507e+06	8.21709e+06	2.86267e+06	8.53417e+06	9.13915e+06	1.04417e+07	4.61905e+06	1.2923e+07	Cocaine	0.579744	50-36-2	C17H21NO4	303.353	31.4757	304.15	forward	HMDB0015043	Benzenoids	Benzene and substituted derivatives	Benzoic acids and derivatives	Alkaloids and derivatives	C01416	ko01100//Metabolic pathways;ko01110//Biosynthesis of secondary metabolites;ko00960//Tropane, piperidine and pyridine alkaloid biosynthesis	Biosynthesis of other secondary metabolites;Global and overview maps	Metabolism	-	-	-	-	-	InChI=1S/C17H21NO4/c1-18-12-8-9-13(18)15(17(20)21-2)14(10-12)22-16(19)11-6-4-3-5-7-11/h3-7,12-15H,8-10H2,1-2H3/t12-,13+,14-,15+/m0/s1	ZPUCINDJVBIVPJ-LJISPDSOSA-N
POS00370	794794	2.65472e+06	5.06521e+06	1.90573e+06	372310	891474	965625	757035	1.39406e+06	389396	Ginsenoyne K	0.577433	141947-42-4	C17H24O3	276.371	344.446	277.18	forward	HMDB0040375	Lipids and lipid-like molecules	Fatty Acyls	Furanones	Lipids and lipid-like molecules	-	-	-	-	-	-	-	-	-	InChI=1S/C17H24O3/c1-3-5-6-7-11-14-17(20-19)15-12-9-8-10-13-16(18)4-2/h4,12,15-19H,2-3,5-7,11,14H2,1H3/b15-12+	SYNBBWLEYQBFQT-NTCAYCPXSA-N
POS00371	19711	150607	130901	87555.2	264597	90035.9	479876	67463.1	1.15772e+06	287171	Citbismine D	0.57678	173429-81-7	C40H38N2O11	722.736	180.759	723.246	forward	HMDB0041437	Organoheterocyclic compounds	Quinolines and derivatives	Furanones	Alkaloids and derivatives	-	-	-	-	-	-	-	-	-	InChI=1S/C40H38N2O11/c1-39(2)14-13-18-28-27(33(47)17-10-12-19(43)36(50-7)29(17)41(28)5)34(48)26(35(18)53-39)25-24-22(52-38(25)40(3,4)49)15-21(45)23-31(24)42(6)30-16(32(23)46)9-11-20(44)37(30)51-8/h9-15,25,38,43-45,48-49H,1-8H3	YDFOOKXFYDNPMQ-UHFFFAOYSA-N
POS00372	718259	4.07235e+06	5.89246e+06	2.18052e+06	18730.2	189624	196982	308449	11296.7	86575.6	[8]-Gingerol	0.576335	23513-08-8	C19H30O4	322.44	327.563	323.221	forward	-	Benzenoids	-	-	Phenols	-	-	-	-	-	-	-	-	-	-	-
POS00373	5.32367e+07	5.26434e+07	5.04747e+07	5.07229e+07	6.29428e+07	6.34558e+07	6.48737e+07	5.89086e+07	6.10981e+07	5.93476e+07	Butylparaben	0.576147	94-26-8	C11H14O3	194.094	387.935	195.102	forward	HMDB0032575	Benzenoids	Benzene and substituted derivatives	Furanones	Phenols	-	-	-	-	-	-	-	-	-	InChI=1S/C11H14O3/c1-2-3-8-14-11(13)9-4-6-10(12)7-5-9/h4-7,12H,2-3,8H2,1H3	QFOHBWFCKVYLES-UHFFFAOYSA-N
POS00374	5.01334e+07	3.75608e+07	1.37685e+07	1.30031e+07	1.22685e+07	5.12198e+06	3.62908e+06	3.47051e+06	2.59829e+07	1.1036e+07	Methyl 4-tert-butylphenylacetate	0.574903	3549-23-3	C13H18O2	206.281	200.026	207.138	forward	HMDB0036240	Benzenoids	Benzene and substituted derivatives	Furanones	Benzenoids	-	-	-	-	-	-	-	-	-	InChI=1S/C13H18O2/c1-13(2,3)11-7-5-10(6-8-11)9-12(14)15-4/h5-8H,9H2,1-4H3	HXVTYMWVMVKVTF-UHFFFAOYSA-N
POS00375	190841	122910	353911	6.6277e+06	2156.53	0	0	141366	1859.56	4317.39	Nefazodone	0.57131	83366-66-9	C25H32ClN5O2	470.007	165.411	470.224	forward	HMDB0015280	Organoheterocyclic compounds	Diazinanes	Piperazines	Organoheterocyclic compounds	-	-	-	-	-	-	-	-	-	InChI=1S/C25H32ClN5O2/c1-2-24-27-31(25(32)30(24)18-19-33-23-10-4-3-5-11-23)13-7-12-28-14-16-29(17-15-28)22-9-6-8-21(26)20-22/h3-6,8-11,20H,2,7,12-19H2,1H3	VRBKIVRKKCLPHA-UHFFFAOYSA-N
POS00376	571110	729747	584549	341844	642250	447177	707156	535378	5.91096e+06	413277	3-Amino-1,4-dimethyl-5H-pyrido[4,3-b]indole	0.566178	62450-06-0	C13H13N3	211.262	217.76	212.118	forward	HMDB0029746	Organoheterocyclic compounds	Indoles and derivatives	Pyridoindoles	Organoheterocyclic compounds	-	-	-	-	-	-	-	-	-	InChI=1S/C13H13N3/c1-7-12-11(8(2)15-13(7)14)9-5-3-4-6-10(9)16-12/h3-6,16H,1-2H3,(H2,14,15)	LVTKHGUGBGNBPL-UHFFFAOYSA-N
POS00377	259274	1.02406e+07	1.01497e+07	761661	416560	1.39138e+06	2.23702e+06	1.08324e+06	1.40296e+06	6.37372e+06	3,3'-Dithiobis[4,5-dihydro-2-methylfuran]	0.564059	85196-66-3	C10H14O2S2	230.347	230.659	231.05	forward	HMDB0039670	Organoheterocyclic compounds	Dihydrofurans	-	Organoheterocyclic compounds	-	-	-	-	-	-	-	-	-	InChI=1S/C10H14O2S2/c1-7-9(3-5-11-7)13-14-10-4-6-12-8(10)2/h3-6H2,1-2H3	KMPMFKJGGUSVMW-UHFFFAOYSA-N
POS00378	0	0	0	0	1.34253e+07	3.32221e+06	8.17753e+06	4.66373e+06	8.02986e+06	3.99923e+06	(+)-Fargesin	0.56097	68296-27-5	C21H22O6	370.396	201.861	371.149	forward	HMDB0038236	Lignans, neolignans and related compounds	Furanoid lignans	Furanones	Lignans, neolignans and related compounds	-	-	-	-	-	-	-	-	-	InChI=1S/C11H22O2/c1-3-10(2)8-6-4-5-7-9-11(12)13/h10H,3-9H2,1-2H3,(H,12,13)	WGKCPRZDCLXOIQ-UHFFFAOYSA-N
POS00379	5.04583e+06	3.24976e+06	1.65818e+06	394840	13788.1	2752.28	2504.01	755.547	8376.11	773.847	Falcarindiol	0.560329	55297-87-5	C17H24O2	260.371	358.397	261.185	forward	HMDB0033941	Lipids and lipid-like molecules	Fatty Acyls	Furanones	Lipids and lipid-like molecules	-	-	-	-	-	-	-	-	-	InChI=1S/C17H24O2/c1-3-5-6-7-8-9-10-14-17(19)15-12-11-13-16(18)4-2/h4,10,14,16-19H,2-3,5-9H2,1H3/b14-10-	QWCNQXNAFCBLLV-UVTDQMKNSA-N
POS00380	1.05346e+07	1.03118e+07	1.01561e+07	1.04585e+07	1.26558e+07	1.23342e+07	1.29417e+07	1.18358e+07	1.22555e+07	1.16411e+07	Ipomeanine	0.556798	496-06-0	C9H10O3	166.174	387.836	167.07	forward	HMDB0034243	Organooxygen compounds	Carbonyl compounds	Carbonyl compounds	Carbonyl compounds	-	-	-	-	-	-	-	-	-	InChI=1S/C9H10O3/c1-7(10)2-3-9(11)8-4-5-12-6-8/h4-6H,2-3H2,1H3	VUENWDJSJYJARL-UHFFFAOYSA-N
POS00381	721578	782705	697630	868298	1.128e+06	1.33272e+06	1.14792e+06	1.04644e+06	1.19722e+06	1.41772e+06	3,5,8-Megastigmatrien-7-one	0.548576	23726-93-4	C13H18O	190.286	519.534	191.143	forward	HMDB0036572	Organic oxygen compounds	Organooxygen compounds	Carbonyl compounds	Carbonyl compounds	-	-	-	-	-	-	-	-	-	InChI=1S/C13H18O/c1-5-7-11(14)12-10(2)8-6-9-13(12,3)4/h5-8H,9H2,1-4H3/b7-5+	POIARNZEYGURDG-FNORWQNLSA-N
POS00382	13033.1	171765	440642	252616	1.19372e+06	21212.5	10679.9	95343.7	5.74349e+06	225821	Albanin D	0.547602	134955-26-3	C25H26O5	406.471	376.425	407.185	forward	HMDB0038876	Phenylpropanoids and polyketides	Flavonoids	Furanones	Flavonoids	-	-	-	-	-	-	-	-	-	InChI=1S/C25H26O5/c1-15(2)5-4-6-16(3)7-12-19-20(27)13-23-24(25(19)29)21(28)14-22(30-23)17-8-10-18(26)11-9-17/h5,7-11,13-14,26-27,29H,4,6,12H2,1-3H3/b16-7+	KDUZVQDAWGTXTF-FRKPEAEDSA-N
POS00383	43106.5	24860.8	168314	49368.3	4.01477e+06	1.93695e+06	2.41698e+06	1.49378e+06	2.18929e+06	573558	2-Phenylethyl 2-furancarboxylate	0.547544	7149-32-8	C13H12O3	216.233	232.496	217.086	forward	HMDB0037723	Organoheterocyclic compounds	Furans	Furoic acid and derivatives	Organoheterocyclic compounds	-	-	-	-	-	-	-	-	-	InChI=1S/C13H12O3/c14-13(12-7-4-9-15-12)16-10-8-11-5-2-1-3-6-11/h1-7,9H,8,10H2	QKPSYARWSBJEDY-UHFFFAOYSA-N
POS00384	3.24546e+08	6.65138e+06	3.36624e+08	2.67466e+08	3.55797e+07	1.44733e+06	3.58637e+07	2.37169e+07	1.68369e+07	2.10145e+07	6-beta-D-Glucopyranosyl-8-beta-D-ribopyranosylapigenin	0.545117	207461-10-7	C26H28O14	564.492	203.3	565.155	forward	HMDB0033571	Phenylpropanoids and polyketides	Flavonoids	Furanones	Flavonoids	-	-	-	-	-	-	-	-	-	InChI=1S/C26H28O14/c27-6-13-18(32)21(35)23(37)26(40-13)15-19(33)14-10(29)5-12(8-1-3-9(28)4-2-8)39-24(14)16(20(15)34)25-22(36)17(31)11(30)7-38-25/h1-5,11,13,17-18,21-23,25-28,30-37H,6-7H2	MMDUKUSNQNWVET-UHFFFAOYSA-N
POS00385	8.87191e+06	2.11023e+07	7.31538e+06	6.47076e+06	4.03631e+06	6.33631e+06	3.09755e+06	4.0731e+06	3.75589e+06	3.66364e+06	Betulalbuside A	0.544916	64776-96-1	C16H28O7	332.389	196.305	333.191	forward	HMDB0035634	Lipids and lipid-like molecules	Fatty Acyls	Furanones	Lipids and lipid-like molecules	-	-	-	-	-	-	-	-	-	InChI=1S/C16H28O7/c1-4-16(3,21)7-5-6-10(2)9-22-15-14(20)13(19)12(18)11(8-17)23-15/h4,6,11-15,17-21H,1,5,7-9H2,2-3H3/b10-6+	WEHZDNHJZBEGME-UXBLZVDNSA-N
POS00386	20629.6	640237	1.28587e+06	629024	2.34848e+06	2.36615e+06	3.32359e+06	2.14526e+06	2.14092e+06	1.4209e+06	5,6-Dimethoxysterigmatocystin	0.544557	65176-75-2	C20H16O8	384.336	161.82	385.089	forward	HMDB0030592	Phenylpropanoids and polyketides	Sterigmatocystins	Furanones	Phenylpropanoids and polyketides	-	-	-	-	-	-	-	-	-	InChI=1S/C20H16O8/c1-23-10-7-11-13(8-4-5-26-20(8)27-11)18-15(10)16(22)14-9(21)6-12(24-2)17(25-3)19(14)28-18/h4-8,20-21H,1-3H3	RSPJLZQIZABVSE-UHFFFAOYSA-N
POS00387	214462	2.68714e+06	3.20292e+06	8.46515e+06	813494	2.32393e+06	1.16617e+06	4.8761e+06	1.16949e+06	1.05203e+07	3-O-Caffeoyl-1-O-methylquinic acid	0.54401	-	C17H20O9	368.335	223.015	369.118	forward	HMDB0039959	Organic oxygen compounds	Organooxygen compounds	Alcohols and polyols	Alcohols and polyols	-	-	-	-	-	-	-	-	-	-	-
POS00388	6.52272e+06	4.12152e+06	1.98831e+06	513334	0	0	0	0	0	0	d-Tocotrienol	0.54137	25612-59-3	C27H40O2	396.605	493.45	397.309	forward	HMDB0030008	Lipids and lipid-like molecules	Prenol lipids	Furanones	Lipids and lipid-like molecules	-	-	-	-	-	-	-	-	-	InChI=1S/C27H40O2/c1-20(2)10-7-11-21(3)12-8-13-22(4)14-9-16-27(6)17-15-24-19-25(28)18-23(5)26(24)29-27/h10,12,14,18-19,28H,7-9,11,13,15-17H2,1-6H3/b21-12+,22-14+	ODADKLYLWWCHNB-QRCIITMISA-N
POS00389	291091	6.74004e+07	1.42661e+06	2.15986e+06	482276	1.50884e+06	805482	1.96284e+06	131123	1.28426e+06	Apimaysin	0.540539	74158-04-6	C27H28O13	560.503	242.154	561.159	forward	HMDB0037421	Phenylpropanoids and polyketides	Flavonoids	Furanones	Flavonoids	-	-	-	-	-	-	-	-	-	InChI=1S/C27H28O13/c1-9-20(32)23(35)26(40-27-24(36)22(34)19(31)10(2)38-27)25(37-9)18-14(30)8-16-17(21(18)33)13(29)7-15(39-16)11-3-5-12(28)6-4-11/h3-10,19,22-28,30-31,33-36H,1-2H3	LCQVQAZLYBJMGJ-UHFFFAOYSA-N
POS00390	6.10002e+06	6.77891e+06	2.38966e+06	480019	1.36027e+06	1.1483e+06	0	0	3.87292e+06	610545	Citral propylene glycol acetal	0.539807	10444-50-5	C13H22O2	210.313	238.402	211.169	forward	HMDB0037286	Organoheterocyclic compounds	Dioxolanes	1,3-dioxolanes	Organoheterocyclic compounds	-	-	-	-	-	-	-	-	-	InChI=1S/C13H22O2/c1-10(2)6-5-7-11(3)8-13-14-9-12(4)15-13/h6,8,12-13H,5,7,9H2,1-4H3/b11-8+	DWZRENGNFQNWQZ-DHZHZOJOSA-N
POS00391	363423	577388	844443	924985	293288	640248	647559	766951	301865	570289	3-Ethenyl-4-hydroxy-2,5-dimethylhex-5-en-2-yl acetate	0.539459	79507-90-7	C12H20O3	212.285	303.146	213.148	forward	HMDB0041572	Organic acids and derivatives	Carboxylic acids and derivatives	Carboxylic acid derivatives	Organic acids and derivatives	-	-	-	-	-	-	-	-	-	InChI=1S/C12H20O3/c1-7-10(11(14)8(2)3)12(5,6)15-9(4)13/h7,10-11,14H,1-2H2,3-6H3	NONPMXXPXAQDJV-UHFFFAOYSA-N
POS00392	2.32597e+06	5.22728e+06	9.8884e+06	1.08068e+07	1.54021e+06	3.76899e+06	5.07823e+06	3.98419e+06	1.45052e+06	3.92348e+06	Tridecyl phloretate	0.53785	232262-50-9	C22H36O3	348.519	460.832	349.273	forward	HMDB0035477	Lipids and lipid-like molecules	Fatty Acyls	Furanones	Lipids and lipid-like molecules	-	-	-	-	-	-	-	-	-	InChI=1S/C22H36O3/c1-2-3-4-5-6-7-8-9-10-11-12-19-25-22(24)18-15-20-13-16-21(23)17-14-20/h13-14,16-17,23H,2-12,15,18-19H2,1H3	LMHWNJAOHBYRNG-UHFFFAOYSA-N
POS00393	2.44036e+06	3.69916e+06	3.3858e+06	9.08365e+06	2.17582e+06	2.20658e+06	2.24185e+06	1.77715e+06	2.17881e+06	1.8046e+06	Isobutyl salicylate	0.535979	87-19-4	C11H14O3	194.227	333.478	195.102	forward	HMDB0036432	Benzenoids	Benzene and substituted derivatives	Furanones	Benzenoids	-	-	-	-	-	-	-	-	-	InChI=1S/C30H50O3/c1-19(7-8-22(32)20(2)17-31)21-11-13-28(6)24-10-9-23-26(3,4)25(33)12-14-29(23)18-30(24,29)16-15-27(21,28)5/h19,21-25,31-33H,2,7-18H2,1,3-6H3	FAQBQOGZHZJYRV-UHFFFAOYSA-N
POS00394	1.20075e+06	2.77122e+06	3.1135e+06	2.4304e+06	7.75606e+06	1.00128e+07	9.26621e+06	1.02234e+07	5.2948e+06	9.17327e+06	Gentisate aldehyde	0.534409	1194-98-5	C7H6O3	138.032	158.911	139.039	forward	HMDB0004062	Organic oxygen compounds	Organooxygen compounds	Carbonyl compounds	Carbonyl compounds	C05585	ko01100//Metabolic pathways;ko01120//Microbial metabolism in diverse environments;ko00350//Tyrosine metabolism	Amino acid metabolism;Global and overview maps	Metabolism	-	-	-	-	-	InChI=1S/C7H6O3/c8-4-5-3-6(9)1-2-7(5)10/h1-4,9-10H	CLFRCXCBWIQVRN-UHFFFAOYSA-N
POS00395	1.71738e+06	8.13362e+06	1.52669e+07	1.25776e+07	312527	2.0017e+06	2.5266e+06	2.86457e+06	212212	1.2751e+06	(9Z,11R,12S,13S,15Z)-12,13-Epoxy-11-hydroxy-9,15-octadecadienoic acid	0.533627	106034-49-5	C18H30O4	310.428	425.533	311.221	forward	HMDB0033505	Lipids and lipid-like molecules	Fatty Acyls	Furanones	Lipids and lipid-like molecules	-	-	-	-	-	-	-	-	-	InChI=1S/C18H30O4/c1-2-3-9-13-16-18(22-16)15(19)12-10-7-5-4-6-8-11-14-17(20)21/h3,9-10,12,15-16,18-19H,2,4-8,11,13-14H2,1H3,(H,20,21)/b9-3-,12-10+	XHMGEKKHSKIGMI-JCMSFEFZSA-N
POS00396	38270.6	9.36764e+06	9.62014e+06	740735	19246	1.49731e+06	2.94322e+06	314348	46347.3	1.4732e+06	Neolinustatin	0.533286	72229-42-6	C17H29NO11	423.412	230.905	446.166	forward	HMDB0038482	Organooxygen compounds	Organooxygen compounds	Carbohydrates and carbohydrate conjugates	Carbohydrates and carbohydrate conjugates	-	-	-	-	-	-	-	-	-	InChI=1S/C18H32O5/c1-5-10(3)12-7-13(11(4)6-2)14(8-12)15(19)9-16(20)17(21)18(22)23/h8,10-13,15-17,19-21H,5-7,9H2,1-4H3,(H,22,23)	RKOUCPMGBBKLNK-UHFFFAOYSA-N
POS00397	4.08305e+06	2.1661e+07	6.52196e+06	2.36363e+07	186738	684330	255022	1.30513e+06	60358.8	205625	4-Coumaroylputrescine	0.530431	34136-53-3	C13H18N2O2	234.294	166.847	235.144	forward	HMDB0033461	Phenylpropanoids and polyketides	Cinnamic acids and derivatives	Furanones	Phenylpropanoids and polyketides	-	-	-	-	-	-	-	-	-	InChI=1S/C13H18N2O2/c14-9-1-2-10-15-13(17)8-5-11-3-6-12(16)7-4-11/h3-8,16H,1-2,9-10,14H2,(H,15,17)/b8-5-	CJHDBEPXEKGBDW-YVMONPNESA-N
POS00398	1.07401e+07	1.12491e+07	9.85027e+06	9.50475e+06	1.19657e+07	1.45145e+07	1.36512e+07	1.09064e+07	1.34268e+07	1.25699e+07	Ethyl isopropyl ketone	0.521258	565-69-5	C6H12O	100.159	659.248	101.096	forward	HMDB0005846	Organic oxygen compounds	Organooxygen compounds	Carbonyl compounds	Carbonyl compounds	-	-	-	-	-	-	-	-	-	InChI=1S/C6H12O/c1-4-6(7)5(2)3/h5H,4H2,1-3H3	HYTRYEXINDDXJK-UHFFFAOYSA-N
POS00399	96150.8	174101	320371	22872.3	921359	801384	1.21796e+06	942766	430927	265991	3-(4-Hydroxybenzoyl)epicatechin	0.519168	108907-45-5	C22H18O8	410.373	183.484	411.104	forward	HMDB0039327	Phenylpropanoids and polyketides	Flavonoids	Furanones	Flavonoids	-	-	-	-	-	-	-	-	-	InChI=1S/C22H18O8/c23-13-4-1-11(2-5-13)22(28)30-20-10-15-17(26)8-14(24)9-19(15)29-21(20)12-3-6-16(25)18(27)7-12/h1-9,20-21,23-27H,10H2/t20-,21-/m1/s1	HRNWMQFQEGGZKA-NHCUHLMSSA-N
POS00400	2.01583e+06	5.21234e+06	5.93173e+06	6.51775e+06	56005.1	1.0875e+06	1.11384e+06	1.48751e+06	113587	1.46251e+06	(9Z,11E,13E,15Z)-4-Oxo-9,11,13,15-octadecatetraenoic acid	0.518409	17699-21-7	C18H26O3	290.397	334.017	291.195	forward	HMDB0031098	Lipids and lipid-like molecules	Fatty Acyls	Furanones	Lipids and lipid-like molecules	-	-	-	-	-	-	-	-	-	InChI=1S/C18H26O3/c1-2-3-4-5-6-7-8-9-10-11-12-13-14-17(19)15-16-18(20)21/h3-10H,2,11-16H2,1H3,(H,20,21)/b4-3-,6-5+,8-7-,10-9+	ZYOSGENSARGRME-WYVWLRFESA-N
POS00401	3.54292e+07	3.78452e+07	2.94277e+07	3.19827e+07	2.07389e+07	2.37112e+07	2.64856e+07	2.41862e+07	1.49903e+07	1.76128e+07	Histidinyl-Gamma-glutamate	0.517116	-	C11H17N5O4	283.284	45.3368	284.134	forward	HMDB0028899	Organic acids and derivatives	Carboxylic acids and derivatives	Amino acids, peptides, and analogues	Amino acids, peptides, and analogues	-	-	-	-	-	-	-	-	-	-	-
POS00402	3.22777e+07	1.27495e+07	1.85878e+07	1.7187e+07	5.88785e+06	5.22564e+06	2.84888e+06	2.40016e+06	3.90753e+06	2.29401e+06	Juglone glucoside	0.514727	22427-35-6	C16H16O8	336.293	44.3462	337.089	forward	HMDB0033563	Organooxygen compounds	Organooxygen compounds	Carbohydrates and carbohydrate conjugates	Carbohydrates and carbohydrate conjugates	-	-	-	-	-	-	-	-	-	InChI=1S/C16H16O8/c17-6-11-13(20)14(21)15(22)16(24-11)23-10-3-1-2-7-8(18)4-5-9(19)12(7)10/h1-5,11,13-17,20-22H,6H2	AAYYJBZZHJNMEO-UHFFFAOYSA-N
POS00403	7.05833e+07	4.33659e+07	5.27458e+07	3.11921e+07	8.43296e+07	5.54291e+07	5.42697e+07	6.28464e+07	3.84654e+07	5.38634e+07	Schleicherastatin 5	0.511951	256445-58-6	C29H48O3	444.69	638.777	445.367	forward	HMDB0035804	Lipids and lipid-like molecules	Steroids and steroid derivatives	Furanones	Lipids and lipid-like molecules	-	-	-	-	-	-	-	-	-	InChI=1S/C29H48O3/c1-7-19(17(2)3)14-25(31)18(4)22-8-9-23-27-24(11-13-29(22,23)6)28(5)12-10-21(30)15-20(28)16-26(27)32/h16-19,21-25,27,30-31H,7-15H2,1-6H3	XWLHFTUCQDCSTJ-UHFFFAOYSA-N
POS00404	6.42005e+06	9.28035e+06	2.72983e+07	8.39662e+06	7.86905e+06	7.98194e+06	8.0576e+06	7.0904e+06	7.59042e+06	7.62836e+06	Dihydro-5-methyl-2(3H)-furanone	0.506181	57129-69-8	C5H8O2	100.116	157.003	101.06	forward	HMDB0033840	Organoheterocyclic compounds	Lactones	Gamma butyrolactones	Organoheterocyclic compounds	-	-	-	-	-	-	-	-	-	InChI=1S/C5H8O2/c1-4-2-3-5(6)7-4/h4H,2-3H2,1H3	GAEKPEKOJKCEMS-UHFFFAOYSA-N
POS00405	1.42e+06	4.55587e+06	3.91845e+06	0	2.60613e+06	1.00529e+06	759843	0	997452	113107	Ampicillin	0.501771	69-53-4	C16H19N3O4S	349.11	372.938	372.097	forward	HMDB0014559	Organoheterocyclic compounds	Lactams	Ethers	Organoheterocyclic compounds	-	-	-	-	-	-	-	-	-	InChI=1S/C16H19N3O4S/c1-16(2)11(15(22)23)19-13(21)10(14(19)24-16)18-12(20)9(17)8-6-4-3-5-7-8/h3-7,9-11,14H,17H2,1-2H3,(H,18,20)(H,22,23)/t9-,10-,11+,14-/m1/s1	AVKUERGKIZMTKX-NJBDSQKTSA-N
POS00406	7.17484e+06	7.36273e+06	6.88571e+06	6.69171e+06	8.43024e+06	8.95322e+06	9.14285e+06	7.63985e+06	8.11908e+06	8.70154e+06	3-Methylcyclopentene	0.5	1120-62-3	C6H10	82.1436	18.3013	83.0855	reverse	HMDB0031544	Hydrocarbons	Unsaturated hydrocarbons	Olefins	Other	-	-	-	-	-	-	-	-	-	InChI=1S/C6H10/c1-6-4-2-3-5-6/h2,4,6H,3,5H2,1H3	CXOZQHPXKPDQGT-UHFFFAOYSA-N
POS00407	1.05007e+06	1.17651e+06	1.02144e+06	1.08592e+06	1.21685e+06	1.48896e+06	1.24481e+06	1.13634e+06	1.41093e+06	1.1772e+06	Pyrrole	0.5	109-97-7	C4H5N	67.0892	20.8813	118.065	reverse	HMDB0035924	Organoheterocyclic compounds	Heteroaromatic compounds	Indoles	Organoheterocyclic compounds	C00463	ko01100//Metabolic pathways;ko01110//Biosynthesis of secondary metabolites;ko00400//Phenylalanine, tyrosine and tryptophan biosynthesis;ko00380//Tryptophan metabolism;ko00402//Benzoxazinoid biosynthesis	Amino acid metabolism;Biosynthesis of other secondary metabolites;Global and overview maps	Metabolism	-	-	-	-	-	InChI=1S/C4H5N/c1-2-4-5-3-1/h1-5H	KAESVJOAVNADME-UHFFFAOYSA-N
POS00408	9.37432e+06	1.00934e+07	1.03851e+07	8.86325e+06	1.00493e+07	1.05056e+07	1.04525e+07	9.43983e+06	1.00278e+07	1.03201e+07	1-Methylcyclohexanol	0.49998	-	C7H14O	114.186	3.04864	115.112	reverse	HMDB0059693	Organic oxygen compounds	Organooxygen compounds	Alcohols and polyols	Alcohols and polyols	-	-	-	-	-	-	-	-	-	-	-
POS00409	5.19348e+06	5.06517e+06	4.76991e+06	4.79158e+06	5.34272e+06	5.41955e+06	6.68217e+06	5.37024e+06	5.94835e+06	6.14723e+06	Cyclopentanone	0.499397	120-92-3	C5H8O	84.1164	2.54841	85.0648	reverse	HMDB0031407	Organooxygen compounds	Carbonyl compounds	Carbonyl compounds	Carbonyl compounds	-	-	-	-	-	-	-	-	-	InChI=1S/C5H8O/c6-5-3-1-2-4-5/h1-4H2	BGTOWKSIORTVQH-UHFFFAOYSA-N
POS00410	107591	478841	465098	425688	255894	1.75588e+06	4.10335e+06	4.75856e+06	1.50615e+06	1.11355e+07	6,10,14-Trimethyl-5,9,13-pentadecatrien-2-one	0.498959	762-29-8	C18H30O	262.43	424.998	263.237	forward	HMDB0034495	Lipids and lipid-like molecules	Prenol lipids	Furanones	Lipids and lipid-like molecules	-	-	-	-	-	-	-	-	-	InChI=1S/C18H30O/c1-15(2)9-6-10-16(3)11-7-12-17(4)13-8-14-18(5)19/h9,11,13H,6-8,10,12,14H2,1-5H3/b16-11-,17-13+	LTUMRKDLVGQMJU-HSVQFRAPSA-N
POS00411	8.74031e+06	6.18484e+06	9.32269e+06	8.10473e+06	4.30883e+06	3.06417e+06	3.91576e+06	3.9946e+06	2.1035e+06	3.13836e+06	Brimonidine	0.496562	59803-98-4	C11H10BrN5	292.135	40.3035	292.021	reverse	HMDB0014627	Organoheterocyclic compounds	Diazanaphthalenes	Benzodiazines	Organoheterocyclic compounds	-	-	-	-	-	-	-	-	-	InChI=1S/C11H10BrN5/c12-9-7(17-11-15-5-6-16-11)1-2-8-10(9)14-4-3-13-8/h1-4H,5-6H2,(H2,15,16,17)	XYLJNLCSTIOKRM-UHFFFAOYSA-N
POS00412	9.97038e+07	9.76773e+07	1.11444e+08	6.70417e+07	7.61699e+07	1.1692e+08	1.10067e+08	1.06185e+08	8.07253e+07	8.87913e+07	Protoanemonin	0.49603	-	C5H4O2	96.0841	34.9484	97.0285	reverse	HMDB0060503	Organoheterocyclic compounds	Dihydrofurans	Furanones	Organoheterocyclic compounds	C07090	ko01120//Microbial metabolism in diverse environments	Global and overview maps	Metabolism	-	-	-	-	-	-	-
POS00413	2.14134e+07	3.06227e+07	3.5188e+07	1.22317e+07	7.24413e+06	1.06802e+07	9.04604e+06	6.82691e+06	1.70841e+07	4.62878e+06	Bovolide	0.494621	774-64-1	C11H16O2	180.244	331.325	181.122	forward	HMDB0039159	Organoheterocyclic compounds	Dihydrofurans	Furanones	Organoheterocyclic compounds	-	-	-	-	-	-	-	-	-	InChI=1S/C11H16O2/c1-4-5-6-7-10-8(2)9(3)11(12)13-10/h7H,4-6H2,1-3H3/b10-7+	MTQPZHNZYWAXEH-JXMROGBWSA-N
POS00414	378354	2.19429e+06	2.88555e+06	1.14474e+06	143590	2.7561e+08	3.50212e+06	3.03277e+06	1.01962e+06	1.05827e+07	Glycyl-glycine	0.494187	556-50-3	C4H8N2O3	132.118	30.9403	133.061	reverse	HMDB0011733	Organic acids and derivatives	Carboxylic acids and derivatives	Amino acids, peptides, and analogues	Amino acids, peptides, and analogues	-	-	-	-	-	-	-	-	-	InChI=1S/C4H8N2O3/c5-1-3(7)6-2-4(8)9/h1-2,5H2,(H,6,7)(H,8,9)	YMAWOPBAYDPSLA-UHFFFAOYSA-N
POS00415	2.46113e+07	2.57294e+07	1.95215e+07	1.41363e+07	7.17751e+06	5.0724e+06	3.16364e+06	4.40903e+06	7.41354e+06	4.08434e+06	Vulgarole	0.493498	61586-52-5	C12H20O3	212.285	393.452	213.148	forward	HMDB0035085	Lipids and lipid-like molecules	Prenol lipids	Furanones	Lipids and lipid-like molecules	-	-	-	-	-	-	-	-	-	InChI=1S/C12H20O3/c1-7(13)15-10-9(14)8-5-6-12(10,4)11(8,2)3/h8-10,14H,5-6H2,1-4H3	QRRSWTCVSAQEPQ-UHFFFAOYSA-N
POS00416	891197	1.17786e+06	7.11143e+06	1.59036e+06	912733	363056	1.19822e+06	818100	313468	426623	7-Hydroxy-6-methoxy-alpha-pyrufuran	0.493401	167278-45-7	C16H16O7	320.294	234.366	321.096	forward	HMDB0041295	Phenylpropanoids and polyketides	Tannins	Furanones	Phenylpropanoids and polyketides	-	-	-	-	-	-	-	-	-	InChI=1S/C16H16O7/c1-19-12-8(17)6-5-7-9-13(20-2)10(18)15(21-3)16(22-4)14(9)23-11(7)12/h5-6,17-18H,1-4H3	QPJPNKHHNVCLCF-UHFFFAOYSA-N
POS00417	2.2654e+06	5.49518e+06	2.58739e+06	2.13259e+06	1.27363e+06	1.5679e+06	2.14517e+06	2.49608e+06	1.94564e+06	4.94621e+06	Toluene	0.493143	108-88-3	C7H8	92.1384	213.878	93.0699	forward	HMDB0034168	Benzenoids	Benzene and substituted derivatives	Toluenes	Benzenoids	C01455	ko01100//Metabolic pathways;ko01120//Microbial metabolism in diverse environments;ko01220//Degradation of aromatic compounds	Global and overview maps	Metabolism	-	-	-	-	-	InChI=1S/C7H8/c1-7-5-3-2-4-6-7/h2-6H,1H3	YXFVVABEGXRONW-UHFFFAOYSA-N
POS00418	283816	337779	218112	1.02896e+06	1.15694e+06	2.06334e+06	1.79094e+06	1.22404e+06	2.23715e+06	2.94594e+06	Carvyl propionate	0.492201	97-45-0	C13H20O2	208.297	519.421	209.154	forward	HMDB0038047	Lipids and lipid-like molecules	Prenol lipids	Furanones	Lipids and lipid-like molecules	-	-	-	-	-	-	-	-	-	InChI=1S/C22H22O11/c1-30-13-3-2-9(11-8-31-15-6-10(24)5-12(25)17(15)18(11)26)4-14(13)32-22-21(29)20(28)19(27)16(7-23)33-22/h2-6,8,16,19-25,27-29H,7H2,1H3	UCMPMVZIJFSAEQ-UHFFFAOYSA-N
POS00419	350896	4.30592e+06	2.27508e+06	1.42952e+06	162010	221724	283376	795460	909766	2.53736e+06	Gibberellin A38 glucosyl ester	0.487362	36702-73-5	C26H36O11	524.557	262.214	525.23	forward	HMDB0036903	Lipids and lipid-like molecules	Prenol lipids	Furanones	Lipids and lipid-like molecules	-	-	-	-	-	-	-	-	-	InChI=1S/C26H36O11/c1-11-7-25-9-26(11,34)6-3-13(25)24-5-4-14(28)23(2,22(33)35-10-24)19(24)15(25)20(32)37-21-18(31)17(30)16(29)12(8-27)36-21/h12-19,21,27-31,34H,1,3-10H2,2H3	DDEBJBVQDFATPL-UHFFFAOYSA-N
POS00420	904398	3.69707e+06	1.44246e+06	1.51006e+06	1502.25	121071	46411.4	138626	0	151961	3'-N-Acetyl-4'-O-(9-octadecenoyl)fusarochromanone	0.487016	136844-71-8	C35H54N2O6	598.813	554.654	599.409	forward	HMDB0038567	Organoheterocyclic compounds	Benzopyrans	1-benzopyrans	Organoheterocyclic compounds	-	-	-	-	-	-	-	-	-	InChI=1S/C35H54N2O6/c1-5-6-7-8-9-10-11-12-13-14-15-16-17-18-19-20-32(41)42-25-27(37-26(2)38)23-29(39)28-21-22-31-33(34(28)36)30(40)24-35(3,4)43-31/h12-13,21-22,27H,5-11,14-20,23-25,36H2,1-4H3,(H,37,38)/b13-12+	WJXUBXRBIJRVSJ-OUKQBFOZSA-N
POS00421	6.14601e+06	5.29185e+06	2.61671e+06	1.71729e+06	1.69632e+07	1.09937e+07	4.29408e+06	6.60416e+06	2.9453e+07	2.47916e+07	(3beta,22E,24R)-5,8-Epidioxy-23-methylergosta-6,22-dien-3-ol	0.486126	211486-11-2	C29H46O3	442.674	560.215	443.352	forward	HMDB0032668	Lipids and lipid-like molecules	Steroids and steroid derivatives	Furanones	Lipids and lipid-like molecules	-	-	-	-	-	-	-	-	-	InChI=1S/C29H46O3/c1-18(2)21(5)19(3)16-20(4)23-8-9-24-26(23,6)12-11-25-27(7)13-10-22(30)17-28(27)14-15-29(24,25)32-31-28/h14-16,18,20-25,30H,8-13,17H2,1-7H3/b19-16+	BEFYGZGLHDYVIF-KNTRCKAVSA-N
POS00422	5.28965e+06	2.93926e+06	3.98416e+06	1.84386e+06	1.84071e+06	1.38291e+06	1.35271e+06	1.49411e+06	1.1241e+06	1.37576e+06	(3beta,5alpha,6beta,22E,24R)-23-Methylergosta-7,22-diene-3,5,6-triol	0.484204	243449-54-9	C29H48O3	444.69	610.237	445.367	forward	HMDB0033633	Lipids and lipid-like molecules	Steroids and steroid derivatives	Furanones	Lipids and lipid-like molecules	-	-	-	-	-	-	-	-	-	InChI=1S/C29H48O3/c1-17(2)20(5)18(3)14-19(4)23-8-9-24-22-15-26(31)29(32)16-21(30)10-13-28(29,7)25(22)11-12-27(23,24)6/h14-15,17,19-21,23-26,30-32H,8-13,16H2,1-7H3/b18-14+	CZRJCGNHTAJYEV-NBVRZTHBSA-N
POS00423	9.9107e+06	9.96654e+06	8.19618e+06	7.40248e+06	1.05891e+07	1.03772e+07	1.01467e+07	1.01294e+07	1.12068e+07	8.42338e+06	2,2-dichloro-1,1-ethanediol	0.483098	16086-14-9	C2H4Cl2O2	130.95	21.8115	130.967	reverse	HMDB0062193	Organohalogen compounds	Halohydrins	Chlorohydrins	Other	-	-	-	-	-	-	-	-	-	InChI=1S/C7H10O5/c1-11-6(9)3-5(8)4-7(10)12-2/h3-4H2,1-2H3	RNJOKCPFLQMDEC-UHFFFAOYSA-N
POS00424	1.36424e+06	1.76932e+06	2.76522e+06	2.46634e+06	762869	1.37318e+06	1.44369e+06	1.596e+06	676241	1.28667e+06	1-(2-Furanyl)-1-octanone	0.482716	5456-77-9	C12H18O2	194.27	303.146	195.138	forward	HMDB0040439	Organic oxygen compounds	Organooxygen compounds	Carbonyl compounds	Carbonyl compounds	-	-	-	-	-	-	-	-	-	InChI=1S/C18H18N2O5/c1-24-13-3-5-16(12(7-13)9-21)20-10-19(11-22)17-6-4-14(25-2)8-15(17)18(20)23/h3-8,11,21H,9-10H2,1-2H3	RFAIUXGESYTSKG-UHFFFAOYSA-N
POS00425	1.71114e+06	1.8166e+06	1.33526e+06	2.36659e+06	3.65853e+06	7.2174e+06	5.13171e+06	3.11653e+06	4.54696e+06	1.31417e+07	alpha-Tocopherol	0.478254	59-02-9	C29H50O2	430.706	519.398	431.384	forward	HMDB0001893	Lipids and lipid-like molecules	Prenol lipids	Quinone and hydroquinone lipids	Lipids and lipid-like molecules	C02477	ko01100//Metabolic pathways;ko01110//Biosynthesis of secondary metabolites;ko00130//Ubiquinone and other terpenoid-quinone biosynthesis	Global and overview maps;Metabolism of cofactors and vitamins	Metabolism	Vitamins and Cofactors	Vitamins	Fat-soluble vitamins	C02477	alpha-Tocopherol (Vitamin E)	InChI=1S/C29H50O2/c1-20(2)12-9-13-21(3)14-10-15-22(4)16-11-18-29(8)19-17-26-25(7)27(30)23(5)24(6)28(26)31-29/h20-22,30H,9-19H2,1-8H3/t21-,22-,29-/m1/s1	GVJHHUAWPYXKBD-IEOSBIPESA-N
POS00426	126907	95243.4	143487	257621	30150	106449	183914	203021	109246	248897	3-Hydroxy-10'-apo-b,y-carotenal	0.477392	79709-31-2	C27H36O2	392.574	505.759	393.274	forward	HMDB0039019	Lipids and lipid-like molecules	Prenol lipids	Furanones	Lipids and lipid-like molecules	-	-	-	-	-	-	-	-	-	InChI=1S/C27H36O2/c1-21(11-7-8-12-22(2)15-10-18-28)13-9-14-23(3)16-17-26-24(4)19-25(29)20-27(26,5)6/h7-18,25,29H,19-20H2,1-6H3/b8-7+,13-9+,15-10+,17-16+,21-11+,22-12+,23-14+	HQPQTQQUHPFUOA-JNOJMRGUSA-N
POS00427	54673.5	75412.4	32852.5	46220.5	1.83605e+06	6.62528e+06	3.36684e+06	5.14947e+06	1.42613e+06	2.11543e+06	Taraxinic acid glucosyl ester	0.472692	75911-14-7	C21H28O9	424.442	292.153	425.178	forward	HMDB0035249	Lipids and lipid-like molecules	Prenol lipids	Furanones	Lipids and lipid-like molecules	-	-	-	-	-	-	-	-	-	InChI=1S/C21H28O9/c1-10-4-3-5-12(6-7-13-11(2)19(26)28-14(13)8-10)20(27)30-21-18(25)17(24)16(23)15(9-22)29-21/h5,8,13-18,21-25H,2-4,6-7,9H2,1H3/b10-8-,12-5+	SIOXYUXOHTZOOM-INAGUISBSA-N
POS00428	2.15178e+06	960498	1.43457e+06	3.01878e+06	3.94503e+06	2.09508e+06	5.92903e+06	4.13668e+06	5.32233e+06	2.39512e+06	PS(22:6(4Z,7Z,10Z,13Z,16Z,19Z)/22:4(7Z,10Z,13Z,16Z))	0.470784	-	C50H78NO10P	884.145	494.535	884.542	forward	HMDB0112876	Lipids and lipid-like molecules	Glycerophospholipids	Furanones	Lipids and lipid-like molecules	-	-	-	-	-	-	-	-	-	-	-
POS00429	917508	1.30186e+06	1.51872e+06	493951	746121	1.05247e+06	2.05845e+06	2.23862e+06	1.7926e+06	5.19004e+06	3-Methyl-5-pentyl-2-furanundecanoic acid	0.469391	57818-37-8	C21H36O3	336.509	388.647	337.273	forward	HMDB0031005	Lipids and lipid-like molecules	Fatty Acyls	Furanones	Lipids and lipid-like molecules	-	-	-	-	-	-	-	-	-	InChI=1S/C21H36O3/c1-3-4-11-14-19-17-18(2)20(24-19)15-12-9-7-5-6-8-10-13-16-21(22)23/h17H,3-16H2,1-2H3,(H,22,23)	QDTBMEGPXZUECM-UHFFFAOYSA-N
POS00430	2.52015e+07	3.90102e+07	3.2761e+07	3.1413e+07	5.80189e+07	4.38221e+07	5.01224e+07	4.55844e+07	3.68727e+07	3.16212e+07	Histidinal	0.463123	23784-15-8	C6H9N3O	139.155	634.473	140.082	forward	HMDB0012234	Organic nitrogen compounds	Organonitrogen compounds	Amines	Amino acids, peptides, and analogues	-	-	-	-	-	-	-	-	-	InChI=1S/C6H9N3O/c7-5(3-10)1-6-2-8-4-9-6/h2-5H,1,7H2,(H,8,9)	VYOIELONWKIZJS-UHFFFAOYSA-N
POS00431	1.94881e+07	1.13274e+07	5.04122e+06	2.24919e+06	2.00119e+06	888626	620922	562590	4.50106e+06	1.39685e+06	2,6-Dimethoxy-4-propylphenol	0.462986	6766-82-1	C11H16O3	196.243	203.543	197.117	forward	HMDB0036226	Benzenoids	Phenols	Furanones	Phenols	-	-	-	-	-	-	-	-	-	InChI=1S/C11H16O3/c1-4-5-8-6-9(13-2)11(12)10(7-8)14-3/h6-7,12H,4-5H2,1-3H3	YHEWWEXPVKCVFY-UHFFFAOYSA-N
POS00432	8.37201e+06	1.83801e+07	2.14916e+07	1.63827e+07	5.49227e+07	7.2071e+07	6.82326e+07	7.36198e+07	3.7787e+07	7.02937e+07	Herierin IV	0.462492	131123-57-4	C8H10O4	170.163	158.902	171.065	forward	HMDB0038761	Organoheterocyclic compounds	Pyrans	Pyranones and derivatives	Organoheterocyclic compounds	-	-	-	-	-	-	-	-	-	InChI=1S/C8H10O4/c1-5(10)7-4-12-6(3-9)2-8(7)11/h2,4-5,9-10H,3H2,1H3	QWSHNEPQDNJHHB-UHFFFAOYSA-N
POS00433	1.05679e+07	8.69794e+06	3.65544e+06	1.46289e+06	2.46148e+06	785558	33398.1	72171.1	6.31535e+06	2.49014e+06	4-(2,6,6-Trimethyl-1,3-cyclohexadien-1-yl)-2-butanone	0.461073	20483-36-7	C13H20O	192.297	203.302	193.159	forward	HMDB0037139	Lipids and lipid-like molecules	Prenol lipids	Furanones	Lipids and lipid-like molecules	-	-	-	-	-	-	-	-	-	InChI=1S/C13H20O/c1-10-6-5-9-13(3,4)12(10)8-7-11(2)14/h5-6H,7-9H2,1-4H3	SQFRYZPEWOZAKJ-UHFFFAOYSA-N
POS00434	1.4513e+06	2.97923e+06	7.86881e+06	9.67918e+06	1.48729e+06	2.05096e+06	1.13272e+06	1.64211e+06	1.23791e+06	2.02594e+06	Eremopetasinorone A	0.457924	182127-76-0	C13H18O2	206.281	341.185	207.138	forward	HMDB0029669	Organic oxygen compounds	Organooxygen compounds	Carbonyl compounds	Carbonyl compounds	-	-	-	-	-	-	-	-	-	InChI=1S/C13H18O2/c1-8-12(15)5-4-11-6-10(9(2)14)7-13(8,11)3/h7-8,11H,4-6H2,1-3H3	JJZRURWGJILXRH-UHFFFAOYSA-N
POS00435	727249	652609	1.27894e+06	2.27955e+06	4984.05	52986.6	19665.9	134425	0	30782.7	Melongoside G	0.449992	94805-86-4	C45H74O17	887.059	456.154	887.497	forward	HMDB0040961	Lipids and lipid-like molecules	Steroids and steroid derivatives	Furanones	Lipids and lipid-like molecules	-	-	-	-	-	-	-	-	-	InChI=1S/C45H74O17/c1-19-8-13-45(55-18-19)20(2)30-27(62-45)15-26-24-7-6-22-14-23(9-11-43(22,4)25(24)10-12-44(26,30)5)57-42-39(61-41-37(54)35(52)32(49)28(16-46)58-41)38(33(50)29(17-47)59-42)60-40-36(53)34(51)31(48)21(3)56-40/h19-42,46-54H,6-18H2,1-5H3	GVSGITAPQDRRJB-UHFFFAOYSA-N
POS00436	325369	1.27148e+06	553803	842685	4502.37	14742.7	28947	40977.6	0	14625.3	Hovenidulcioside A1	0.448718	171499-79-9	C44H68O16	853.001	433.296	853.453	forward	HMDB0041028	Lipids and lipid-like molecules	Prenol lipids	Furanones	Lipids and lipid-like molecules	-	-	-	-	-	-	-	-	-	InChI=1S/C44H68O16/c1-20-15-24(57-38(20)53)16-26(56-23(4)46)21(2)25-9-10-29-42(7)13-12-30(41(5,6)28(42)11-14-43(29,8)44(25)17-31(47)54-19-44)59-40-37(35(51)33(49)27(18-45)58-40)60-39-36(52)34(50)32(48)22(3)55-39/h15,21-22,24-30,32-37,39-40,45,48-52H,9-14,16-19H2,1-8H3	ODNHLYCLMUNJRG-UHFFFAOYSA-N
POS00437	763791	496859	233607	138031	3.15708e+06	1.40664e+06	2.68334e+06	1.17962e+06	1.35211e+06	990641	3'-Hydroxy-4'-methoxyglabridin	0.447728	74046-05-2	C21H22O5	354.396	204.874	355.153	forward	HMDB0034414	Phenylpropanoids and polyketides	Isoflavonoids	Furanones	Flavonoids	-	-	-	-	-	-	-	-	-	InChI=1S/C21H22O5/c1-21(2)9-8-15-16(26-21)6-4-12-10-13(11-25-20(12)15)14-5-7-17(24-3)19(23)18(14)22/h4-9,13,22-23H,10-11H2,1-3H3	PPBISUGOQDBBEL-UHFFFAOYSA-N
POS00438	229391	95984.1	98721.5	62600.3	1.18308e+06	229268	215643	119190	411861	177742	PA(20:0/22:6(4Z,7Z,10Z,13Z,16Z,19Z))	0.446847	-	C45H77O8P	777.077	632.69	777.546	forward	HMDB0115087	Lipids and lipid-like molecules	Glycerophospholipids	Furanones	Lipids and lipid-like molecules	-	-	-	-	-	-	-	-	-	-	-
POS00439	418685	570751	1.2784e+06	826663	1.88739e+07	8.39604e+06	1.12859e+07	4.64524e+06	1.09185e+07	4.38587e+06	1'-Acetoxyeugenol acetate	0.44319	52946-23-3	C14H16O5	264.274	232.685	265.107	forward	HMDB0036544	Benzenoids	Phenol esters	Furanones	Phenols	-	-	-	-	-	-	-	-	-	InChI=1S/C14H16O5/c1-5-12(18-9(2)15)11-6-7-13(19-10(3)16)14(8-11)17-4/h5-8,12H,1H2,2-4H3	NKRBAUXTIWONOV-UHFFFAOYSA-N
POS00440	8.81412e+06	1.92072e+07	8.10967e+06	6.42951e+06	3.72514e+06	5.86996e+06	3.66392e+06	4.56675e+06	3.16579e+06	4.2457e+06	(-)-trans-Carveol glucoside	0.43931	113349-30-7	C16H26O6	314.374	196.285	315.18	forward	HMDB0029848	Lipids and lipid-like molecules	Prenol lipids	Furanones	Lipids and lipid-like molecules	-	-	-	-	-	-	-	-	-	InChI=1S/C16H26O6/c1-8(2)10-5-4-9(3)11(6-10)21-16-15(20)14(19)13(18)12(7-17)22-16/h4,10-20H,1,5-7H2,2-3H3/t10-,11+,12-,13-,14+,15-,16-/m1/s1	IPOIBBMZOXJYFV-RMPHEQRESA-N
POS00441	392836	2.01254e+06	2.93842e+06	2.07404e+06	56830.5	481961	610095	732165	140736	609025	5-O-Methylembelin	0.438212	56005-10-8	C18H28O4	308.413	284.644	309.206	forward	HMDB0040867	Organooxygen compounds	Carbonyl compounds	Carbonyl compounds	Carbonyl compounds	-	-	-	-	-	-	-	-	-	InChI=1S/C18H28O4/c1-3-4-5-6-7-8-9-10-11-12-14-17(20)15(19)13-16(22-2)18(14)21/h13,20H,3-12H2,1-2H3	KHBJLRRAMCJZLZ-UHFFFAOYSA-N
POS00442	2.87049e+06	1.50482e+07	2.78804e+07	2.72559e+07	4.07637e+06	1.90067e+07	2.86539e+07	2.62955e+07	1.79186e+06	9.31396e+06	Sesamol	0.424014	533-31-3	C7H6O3	138.121	43.569	139.039	forward	HMDB0033812	Organoheterocyclic compounds	Benzodioxoles	-	Phenols	-	-	-	-	-	-	-	-	-	InChI=1S/C7H6O3/c8-5-1-2-6-7(3-5)10-4-9-6/h1-3,8H,4H2	LUSZGTFNYDARNI-UHFFFAOYSA-N
POS00443	2.6937e+06	4.33689e+06	1.9011e+06	2831.71	2634.13	5176.3	4402.42	14312.2	9291.63	93581.3	8-hydroxy-7-methoxy-3-(2-methylbut-3-en-2-yl)-2H-chromen-2-one	0.420207	-	C15H16O4	260.289	230.381	278.138	forward	HMDB0131065	Phenylpropanoids and polyketides	Coumarins and derivatives	Hydroxycoumarins	Coumarins and derivatives	-	-	-	-	-	-	-	-	-	-	-
POS00444	4.97564e+06	2.61344e+06	6.24724e+06	1.81857e+06	305209	163497	208109	433039	235227	567758	Coproporphyrin III	0.419939	2624-63-7	C36H44N4O8	660.757	485.679	655.276	forward	HMDB0001261	Organoheterocyclic compounds	Tetrapyrroles and derivatives	Porphyrins	Organoheterocyclic compounds	C05770	ko01100//Metabolic pathways;ko01110//Biosynthesis of secondary metabolites;ko00860//Porphyrin and chlorophyll metabolism	Global and overview maps;Metabolism of cofactors and vitamins	Metabolism	-	-	-	-	-	InChI=1S/C36H44N4O8/c1-17-21(5-9-33(41)42)29-14-27-19(3)22(6-10-34(43)44)30(39-27)15-28-20(4)24(8-12-36(47)48)32(40-28)16-31-23(7-11-35(45)46)18(2)26(38-31)13-25(17)37-29/h37-40H,5-16H2,1-4H3,(H,41,42)(H,43,44)(H,45,46)(H,47,48)	NIUVHXTXUXOFEB-UHFFFAOYSA-N
POS00445	518064	1.57175e+06	1.43131e+06	1.25386e+06	151093	1.01229e+06	927940	945671	103323	870108	(S,E)-Zearalenone	0.419204	17924-92-4	C18H22O5	318.364	184.227	319.151	forward	HMDB0031752	Phenylpropanoids and polyketides	Macrolides and analogues	Furanones	Phenylpropanoids and polyketides	-	-	-	-	-	-	-	-	-	InChI=1S/C18H22O5/c1-12-6-5-9-14(19)8-4-2-3-7-13-10-15(20)11-16(21)17(13)18(22)23-12/h3,7,10-12,20-21H,2,4-6,8-9H2,1H3/b7-3+	MBMQEIFVQACCCH-XVNBXDOJSA-N
POS00446	2.99559e+06	3.29366e+06	2.64765e+06	2.94057e+06	3.67591e+06	3.77087e+06	4.09758e+06	3.33213e+06	3.49895e+06	3.32876e+06	Prolyl-Threonine	0.416608	-	C9H16N2O4	216.234	505.991	217.12	forward	HMDB0029027	Organic acids and derivatives	Carboxylic acids and derivatives	Amino acids, peptides, and analogues	Amino acids, peptides, and analogues	-	-	-	-	-	-	-	-	-	-	-
POS00447	1.1322e+07	4.53395e+06	4.65323e+06	5.11925e+06	2.07146e+06	1.2352e+06	1.57176e+06	1.52576e+06	4.7661e+06	6.17492e+06	4'-O-Methylglucoliquiritigenin	0.414165	-	C22H24O9	432.421	143.996	433.144	forward	HMDB0039927	Phenylpropanoids and polyketides	Flavonoids	Furanones	Flavonoids	-	-	-	-	-	-	-	-	-	-	-
POS00448	1.77889e+06	1.98074e+06	1.38455e+06	7.05991e+06	3.42994e+06	3.07925e+06	6.41601e+06	3.07557e+06	3.63305e+06	1.36994e+06	Cohibin C	0.411715	-	C37H68O4	576.933	488.924	577.518	forward	HMDB0035397	Lipids and lipid-like molecules	Fatty Acyls	Furanones	Lipids and lipid-like molecules	-	-	-	-	-	-	-	-	-	-	-
POS00449	1.0245e+07	1.4359e+07	1.18987e+07	9.75739e+06	1.68853e+07	1.81966e+07	1.54126e+07	1.42171e+07	1.44549e+07	1.07348e+07	PI(16:2(9Z,12Z)/22:3(10Z,13Z,16Z))	0.403432	-	C47H81O13P	885.112	643.019	885.551	forward	HMDB0009804	Lipids and lipid-like molecules	Glycerophospholipids	Furanones	Lipids and lipid-like molecules	-	-	-	-	-	-	-	-	-	-	-
POS00450	2.50311e+06	5.073e+06	2.51138e+06	4.41386e+06	300911	817201	852244	986387	349415	1.25532e+06	3,11,12-Trihydroxy-1(10)-spirovetiven-2-one	0.397953	84321-96-0	C15H24O4	268.349	268.183	269.175	forward	HMDB0038154	Lipids and lipid-like molecules	Prenol lipids	Furanones	Lipids and lipid-like molecules	-	-	-	-	-	-	-	-	-	InChI=1S/C15H24O4/c1-9-6-12(17)13(18)10(2)15(9)5-4-11(7-15)14(3,19)8-16/h6,10-11,13,16,18-19H,4-5,7-8H2,1-3H3	DQOOWVDEQWNBKX-UHFFFAOYSA-N
POS00451	1.64e+06	875111	369105	314659	84112.6	2888.94	3144.38	1059.64	262664	170884	Phloroacetophenone 6'-[xylosyl-(1-&gt;6)-glucoside]	0.389893	-	-	-	160.116	491.18	forward	-	Organic oxygen compounds	-	-	Other	-	-	-	-	-	-	-	-	-	-	-
POS00452	549042	580151	549873	563272	755220	637078	711286	678491	785177	641528	3,5-Dichloro-4-hydroxy-2-methoxy-6-methylbenzoic acid	0.389479	4101-80-8	C9H8Cl2O4	251.063	6.0591	250.988	reverse	HMDB0033822	Benzenoids	Benzene and substituted derivatives	Furanones	Benzenoids	-	-	-	-	-	-	-	-	-	InChI=1S/C31H50O/c1-8-22(20(3)4)11-10-21(5)25-14-15-27-24-12-13-26-23(9-2)29(32)17-19-31(26,7)28(24)16-18-30(25,27)6/h8-9,20-21,25-27,29,32H,10-19H2,1-7H3/b22-8+,23-9-	RFLUDKCXYRKJII-ZNJYIYMRSA-N
POS00453	4.93735e+06	4.16545e+06	3.54252e+06	7.13298e+06	4.33603e+06	3.88141e+06	6.77589e+06	4.23047e+06	5.53098e+06	6.19985e+06	L-Acetylcarnitine	0.388896	3040-38-8	C9H17NO4	203.238	508.298	204.124	forward	HMDB0000201	Lipids and lipid-like molecules	Fatty Acyls	Fatty acid esters	Lipids and lipid-like molecules	C02571	ko04931//Insulin resistance	Endocrine and metabolic diseases	Human Diseases	-	-	-	-	-	InChI=1S/C9H17NO4/c1-7(11)14-8(5-9(12)13)6-10(2,3)4/h8H,5-6H2,1-4H3/t8-/m1/s1	RDHQFKQIGNGIED-MRVPVSSYSA-N
POS00454	343294	1.82799e+06	2.20938e+06	622560	187793	105626	213199	202850	238453	1.21973e+06	Isovitexin 2''-O-(6'''-feruloyl)glucoside	0.387611	220948-77-6	C37H38O18	770.687	241.102	771.211	forward	HMDB0038042	Phenylpropanoids and polyketides	Flavonoids	Furanones	Flavonoids	-	-	-	-	-	-	-	-	-	InChI=1S/C43H42O27/c1-62-22-8-13(2-5-16(22)44)3-7-24(48)66-36-30(53)28(51)35(40(60)61)69-43(36)70-37-31(54)29(52)34(39(58)59)68-42(37)63-15-10-18(46)25-19(47)12-21(64-23(25)11-15)14-4-6-20(17(45)9-14)65-41-32(55)26(49)27(50)33(67-41)38(56)57/h2-12,26-37,41-46,49-55H,1H3,(H,56,57)(H,58,59)(H,60,61)/b7-3+	SPAFPIYZLSWKDV-XVNBXDOJSA-N
POS00455	5.40719e+06	3.67754e+06	3.55571e+06	5.48689e+06	3.43604e+06	6.14821e+06	5.73588e+06	7.1133e+06	6.80477e+06	4.31463e+06	Montecristin	0.387073	185336-15-6	C37H66O4	574.918	435.726	575.503	forward	HMDB0029795	Lipids and lipid-like molecules	Fatty Acyls	Furanones	Lipids and lipid-like molecules	-	-	-	-	-	-	-	-	-	InChI=1S/C37H66O4/c1-3-4-5-6-7-8-9-10-11-12-13-14-15-16-17-21-24-27-30-35(38)36(39)31-28-25-22-19-18-20-23-26-29-34-32-33(2)41-37(34)40/h14-15,21,24,32-33,35-36,38-39H,3-13,16-20,22-23,25-31H2,1-2H3/b15-14-,24-21-	ULFROYYCMRNCTL-ACNZRUBCSA-N
POS00456	3.33277e+06	6.57254e+06	3.88795e+06	2.4475e+06	235505	384145	318042	436619	170055	265085	DG(18:2(9Z,12Z)/18:4(6Z,9Z,12Z,15Z)/0:0)	0.385953	-	C39H64O5	612.923	644.404	613.481	forward	HMDB0007251	Lipids and lipid-like molecules	Fatty Acyls	Furanones	Lipids and lipid-like molecules	-	-	-	-	-	-	-	-	-	-	-
POS00457	2.94495e+06	2.89471e+06	2.75213e+06	3.17214e+06	4.08793e+06	4.47763e+06	5.68812e+06	4.85283e+06	3.76444e+06	2.97209e+06	3-Dehydrosphinganine	0.380735	16105-69-4	C18H37NO2	299.492	419.233	300.289	forward	HMDB0001480	Organic oxygen compounds	Organooxygen compounds	Carbonyl compounds	Carbonyl compounds	C02934	ko01100//Metabolic pathways;ko00600//Sphingolipid metabolism	Global and overview maps;Lipid metabolism	Metabolism	-	-	-	-	-	InChI=1S/C18H37NO2/c1-2-3-4-5-6-7-8-9-10-11-12-13-14-15-18(21)17(19)16-20/h17,20H,2-16,19H2,1H3/t17-/m0/s1	KBUNOSOGGAARKZ-KRWDZBQOSA-N
POS00458	2.98496e+06	3.66154e+06	4.18361e+06	2.16059e+06	5.6291e+06	7.7417e+06	5.42937e+06	3.62383e+06	4.23344e+06	8.72316e+06	DG(22:4(7Z,10Z,13Z,16Z)/14:0/0:0)	0.380445	-	C39H68O5	616.954	547.067	617.513	forward	HMDB0007675	Lipids and lipid-like molecules	Glycerolipids	Furanones	Lipids and lipid-like molecules	-	-	-	-	-	-	-	-	-	-	-
POS00459	1.92228e+06	2.34348e+06	2.50358e+06	1.80426e+06	34605.4	40454	63012	165083	5008.36	31631.9	Oleanderolide 3-acetate	0.38031	62498-83-3	C32H50O5	514.736	483.838	515.373	forward	HMDB0034647	Lipids and lipid-like molecules	Prenol lipids	Furanones	Lipids and lipid-like molecules	-	-	-	-	-	-	-	-	-	InChI=1S/C32H50O5/c1-19(33)36-24-10-11-28(6)20(27(24,4)5)9-12-29(7)21(28)17-23(34)32-22-18-26(2,3)13-15-31(22,25(35)37-32)16-14-30(29,32)8/h20-24,34H,9-18H2,1-8H3	SFSFDBPTPLSWRM-UHFFFAOYSA-N
POS00460	276362	340989	772485	450310	4.53444e+06	3.00767e+06	5.67657e+06	4.27062e+06	4.15503e+06	4.11384e+06	Bancroftinone	0.379234	14964-98-8	C11H14O4	210.226	211.051	211.096	forward	HMDB0041406	Organic oxygen compounds	Organooxygen compounds	Furanones	Phenols	-	-	-	-	-	-	-	-	-	InChI=1S/C20H26O6/c1-10-14(21)20-8-19(10,25)7-4-11(20)18-6-3-5-17(2,16(24)26-9-18)13(18)12(20)15(22)23/h11-14,21,25H,1,3-9H2,2H3,(H,22,23)	TVHWJBUVLOSPPI-UHFFFAOYSA-N
POS00461	3.65431e+06	3.61866e+06	3.61551e+06	3.46966e+06	4.31277e+06	4.35466e+06	4.31317e+06	3.9231e+06	4.08245e+06	4.10637e+06	2'-Hydroxy-5'-methylacetophenone	0.375041	1450-72-2	C9H10O2	150.174	320.627	151.075	forward	HMDB0032592	Benzenoids	Benzene and substituted derivatives	Furanones	Benzenoids	-	-	-	-	-	-	-	-	-	InChI=1S/C9H10O2/c1-6-3-4-9(11)8(5-6)7(2)10/h3-5,11H,1-2H3	YNPDFBFVMJNGKZ-UHFFFAOYSA-N
POS00462	4.30442e+06	4.88433e+06	4.73336e+06	3.96208e+06	1.46999e+06	1.17168e+06	974469	1.26792e+06	1.39166e+06	1.57569e+06	Allixin	0.36677	125263-70-9	C12H18O4	226.269	270.488	227.128	forward	HMDB0040705	Organoheterocyclic compounds	Pyrans	Pyranones and derivatives	Organoheterocyclic compounds	-	-	-	-	-	-	-	-	-	InChI=1S/C12H18O4/c1-4-5-6-7-9-10(13)11(14)12(15-3)8(2)16-9/h13H,4-7H2,1-3H3	OHRPDNHRQKOLGN-UHFFFAOYSA-N
POS00463	683515	442811	3.61038e+06	708908	3.01849e+06	2.81128e+06	2.59528e+06	2.4707e+06	2.25057e+06	946826	2',7-Dihydroxy-4',6-dimethoxyisoflavan	0.362824	56752-02-4	C17H18O5	302.322	260.822	303.123	forward	HMDB0033996	Phenylpropanoids and polyketides	Isoflavonoids	Furanones	Flavonoids	-	-	-	-	-	-	-	-	-	InChI=1S/C28H48O3/c1-20(2)11-8-12-21(3)13-9-14-22(4)15-10-17-28(7,31)18-16-25-19-26(29)23(5)24(6)27(25)30/h19-22,31H,8-18H2,1-7H3	XEXGHDCZBILZDD-UHFFFAOYSA-N
POS00464	5.28489e+06	6.83384e+06	8.30366e+06	1.11618e+07	1.78093e+07	9.69941e+06	1.16549e+07	1.57278e+07	1.35532e+07	6.09825e+06	Phosphohydroxypyruvic acid	0.359187	3913-50-6	C3H5O7P	184.041	26.37	184.986	reverse	HMDB0001024	Organic oxygen compounds	Organooxygen compounds	Carbonyl compounds	Carbonyl compounds	C03232	ko01100//Metabolic pathways;ko01130//Biosynthesis of antibiotics;ko01120//Microbial metabolism in diverse environments;ko01230//Biosynthesis of amino acids;ko01200//Carbon metabolism;ko00260//Glycine, serine and threonine metabolism	Amino acid metabolism;Global and overview maps	Metabolism	-	-	-	-	-	InChI=1S/C3H5O7P/c4-2(3(5)6)1-10-11(7,8)9/h1H2,(H,5,6)(H2,7,8,9)	LFLUCDOSQPJJBE-UHFFFAOYSA-N
POS00465	3.34036e+06	3.27828e+06	2.6207e+06	2.7546e+06	698653	1.32712e+06	1.85581e+06	1.91263e+06	620382	916486	DG(20:5(5Z,8Z,11Z,14Z,17Z)/16:0/0:0)	0.358226	-	C39H66O5	614.938	596.184	615.489	forward	HMDB0007562	Lipids and lipid-like molecules	Glycerolipids	Furanones	Lipids and lipid-like molecules	-	-	-	-	-	-	-	-	-	-	-
POS00466	2.57709e+06	4.67435e+06	1.43438e+06	2.89561e+06	83774.1	74436	122056	206693	29882	139073	Tsugaric acid B	0.349282	201045-20-7	C33H52O5	528.763	460.715	529.388	forward	HMDB0031962	Lipids and lipid-like molecules	Prenol lipids	Furanones	Lipids and lipid-like molecules	-	-	-	-	-	-	-	-	-	InChI=1S/C53H86O22/c1-22-31(58)34(61)38(65)45(69-22)75-42-39(72-44-37(64)32(59)25(56)20-68-44)33(60)26(19-54)70-47(42)74-41-36(63)35(62)40(43(66)67)73-46(41)71-30-12-13-50(5)27(51(30,6)21-55)11-14-53(8)28(50)10-9-23-24-17-48(2,3)18-29(57)49(24,4)15-16-52(23,53)7/h9,22,24-42,44-47,54-65H,10-21H2,1-8H3,(H,66,67)	JFAPKKOOIAVSGI-UHFFFAOYSA-N
POS00467	941033	1.18168e+06	1.23513e+06	1.151e+06	1.30534e+06	1.97631e+06	2.74202e+06	2.09674e+06	1.61502e+06	2.20599e+06	Homoarecoline	0.339562	28125-84-0	C9H15NO2	169.221	460.425	170.118	forward	HMDB0038321	Alkaloids and derivatives	-	Furanones	Alkaloids and derivatives	-	-	-	-	-	-	-	-	-	InChI=1S/C19H12O4/c20-15-7-5-11(8-16(15)21)12-6-4-10-2-1-3-13-18(10)14(12)9-17(22)19(13)23/h1-9,20-22H	ZNAZPYKRTNDUEJ-UHFFFAOYSA-N
POS00468	1.22893e+07	1.84983e+07	1.05486e+07	8.75492e+06	5.22154e+06	1.28327e+07	1.3391e+07	1.73418e+07	8.11327e+06	2.11691e+07	DG(18:2(9Z,12Z)/18:3(6Z,9Z,12Z)/0:0)	0.339399	-	C39H66O5	614.938	636.896	615.497	forward	HMDB0007249	Lipids and lipid-like molecules	Fatty Acyls	Furanones	Lipids and lipid-like molecules	-	-	-	-	-	-	-	-	-	-	-
POS00469	3.72758e+06	5.17373e+06	5.41796e+06	4.02032e+06	142281	369894	476469	674032	118143	498605	Guggulsterone	0.333252	95975-55-6	C22H30O3	342.472	402.364	343.226	forward	HMDB0002726	Lipids and lipid-like molecules	Steroids and steroid derivatives	Furanones	Lipids and lipid-like molecules	-	-	-	-	-	-	-	-	-	InChI=1S/C22H30O3/c1-13(25-4)20-19(24)12-18-16-6-5-14-11-15(23)7-9-21(14,2)17(16)8-10-22(18,20)3/h11,16-18H,5-10,12H2,1-4H3/b20-13-/t16-,17+,18-,21-,22-/m0/s1	WOVLRQSWILBDQL-IABMEBKLSA-N
POS00470	1.32261e+07	1.21426e+07	1.17641e+07	1.21529e+07	1.79414e+07	1.67626e+07	1.60459e+07	1.4485e+07	1.88867e+07	1.62165e+07	(E)-1-Propenyl 1-(propylthio)propyl disulfide	0.331673	137363-95-2	C9H18S3	222.434	33.8812	223.064	reverse	HMDB0033072	Organosulfur compounds	Organic disulfides	-	Other	-	-	-	-	-	-	-	-	-	InChI=1S/C9H18OS3/c1-4-7-11-12-9(6-3)13(10)8-5-2/h5,8-9H,4,6-7H2,1-3H3/b8-5+	HIHJEOZFTWFLTC-VMPITWQZSA-N
POS00471	1.79661e+08	1.92975e+08	2.14485e+08	1.59219e+08	1.41592e+08	1.78811e+08	1.82838e+08	1.72698e+08	1.56317e+08	1.59839e+08	Thymine	0.320993	65-71-4	C5H6N2O2	126.113	36.448	127.039	reverse	HMDB0000262	Organoheterocyclic compounds	Diazines	Pyrimidines and pyrimidine derivatives	Nucleotide and derivatives	C00178	ko01100//Metabolic pathways;ko00240//Pyrimidine metabolism	Global and overview maps;Nucleotide metabolism	Metabolism	Nucleic acids	Bases	Pyrimidines	C00178	Thymine (Thy)	InChI=1S/C5H6N2O2/c1-3-2-6-5(9)7-4(3)8/h2H,1H3,(H2,6,7,8,9)	RWQNBRDOKXIBIV-UHFFFAOYSA-N
