# Supplementary material for: Metabolomic Profiling Reveals Geographical Origin, Tissue-Specific Specialization, and Environmental Plasticity in Secondary Metabolism of Dendrobium officinale
Source: Metabolites. 2026 Apr 20;16(4):279. doi: 10.3390/metabo16040279 (PMC13118056; doi:10.3390/metabo16040279)
Supplement: Supplementary file 1 [file metabolites-16-00279-s001.zip › Table S2.xlsx]

## Sheet: flavon
Type	Components	ID	sDcGN-1	sDcGN-2	sDcGN-3	sDcGN-4	sDcGN-5	sDcGN-6	sDcLS-1	sDcLS-2	sDcLS-3	sDcLS-4	sDcLS-5	sDcLS-6	sDcDX-1	sDcDX-2	sDcDX-3	sDcDX-4	sDcDX-5	sDcDX-6	LDcGN-1	LDcGN-2	LDcGN-3	LDcGN-4	LDcGN-5	LDcGN-6	LDcLS-1	LDcLS-2	LDcLS-3	LDcLS-4	LDcLS-5	LDcLS-6	LDcDX-1	LDcDX-2	LDcDX-3	LDcDX-4	LDcDX-5	LDcDX-6	QC1	QC2	QC3	QC4	QC5	QC6	QC7
Anthocyanin	3-(2-hydroxy-4-methoxyphenyl)-3,4-dihydro-2H-1-benzopyran-7-ol	POS00361	1.52579e+06	904166	278199	813571	735285	2.34917e+06	2.19251e+06	1.0944e+06	196858	1.18019e+06	996681	1.38885e+06	864649	2.53946e+06	1.35402e+06	1.57141e+06	2.16223e+06	1.2556e+06	0	36240.7	25076.7	73897.1	242215	255337	1.5945e+06	1.56741e+06	215514	728607	1.15356e+06	874882	691503	874061	687699	1.13843e+06	1.34613e+06	159841	2.00723e+06	2.20711e+06	2.27283e+06	2.19673e+06	2.28674e+06	2.13187e+06	2.40605e+06
Anthocyanin	2',7-Dihydroxy-4',6-dimethoxyisoflavan	POS00463	3.06677e+06	2.94823e+06	1.84773e+06	2.49833e+06	2.64351e+06	3.86312e+06	4.17617e+06	2.59126e+06	1.88892e+06	2.1398e+06	1.26993e+06	3.50563e+06	1.82959e+06	2.33872e+06	2.29786e+06	2.58097e+06	3.0698e+06	2.70723e+06	397346	1.04231e+06	210440	11549.6	909980	85235	4.35125e+06	7.05176e+06	2.14954e+06	2.98274e+06	2.6553e+06	2.47167e+06	566949	1.07763e+06	523621	864047	544055	677151	1.09898e+06	1.19e+06	1.19091e+06	1.29588e+06	1.40037e+06	1.10721e+06	1.14652e+06
Anthocyanin	Malvidin 3-glucoside	POS00075	61893.8	49305.1	99383.6	140829	328921	88582	82347.4	72875	309493	40996.2	24502.6	55030.8	119868	55797	79590.6	129825	111667	126152	3.88167e+06	2.94341e+06	2.38762e+06	5.12625e+06	2.74826e+06	3.21073e+06	2.43565e+06	2.26e+06	8.22944e+06	4.98932e+06	2.33738e+06	1.46651e+06	2.96503e+06	4.15337e+06	1.99055e+06	2.68319e+06	3.19111e+06	2.50598e+06	1.53367e+06	1.46047e+06	1.43043e+06	1.63152e+06	1.52061e+06	1.80103e+06	1.55635e+06
Anthocyanin	Cyanidin 3-(3-glucosyl-6-malonylglucoside) 4'-glucoside	POS00164	0	4591.46	211426	0	22323.6	12184	30313.9	9346.9	228873	316993	11375	26655.4	1.37125e+06	258668	556753	702457	217696	307518	0	21686.1	281276	311541	68614.8	5980.84	6.08392e+06	1.2197e+06	704814	2.62986e+06	851070	1.63141e+06	5.53215e+06	1.95585e+06	1.09458e+06	4.18706e+06	1.70884e+06	2.37375e+06	623096	589864	581830	529411	562536	595558	632256
Anthocyanin	Delphinidin 3-(acetylglucoside)	POS02171	4.06439e+06	1.26908e+06	5.39439e+06	3.72297e+06	2.69505e+06	691859	21570.2	236653	332733	335748	1.98361e+06	149330	1.0459e+06	1.26374e+06	176706	1.85809e+06	387749	297386	126710	91926.9	63822	356442	28835.1	57529.7	13830.6	19576.2	0	11394.7	168932	204368	49507.9	0	6297.21	6683.03	0	6155.93	1.44789e+06	1.28882e+06	830457	706533	398477	70984.7	33647.1
Anthocyanin	Delphinidin 3,5-di(6-O-malonylglucoside)	POS02382	406074	673053	785041	499831	1.5887e+06	223904	871253	788460	564091	804616	200505	1.11986e+06	918194	174945	511702	332328	440987	173723	273682	138259	244900	341152	98773.5	309014	232130	110271	297055	147685	132873	320814	682705	282115	829661	442978	0	135535	171438	453280	262032	167878	1.34034e+06	308810	621317
Anthocyanin	(6-carboxy-3,4,5-trihydroxyoxan-2-yl)[3,5-dihydroxy-2-(3-hydroxyphenyl)-7H-chromen-7-ylidene]oxidanium	POS02937	0	0	0	0	0	0	0	0	0	0	0	0	0	0	0	0	0	0	214898	116907	254621	346379	128724	104517	34741.4	164264	91889.4	77584.8	32603.7	5041.49	3938.43	9987.06	5458.85	0	5319.36	0	81415.5	33882.3	27992.7	0	7974.79	23385.3	15965.2
Anthocyanin	Proanthocyanidin A2	POS03779	1.6579e+06	1.65322e+06	1.24096e+06	1.41382e+06	1.73212e+06	4.0331e+06	5.488e+06	4.86617e+06	1.47918e+06	1.38705e+06	1.6255e+06	5.8514e+06	1.39641e+06	1.73784e+06	3.85624e+06	1.121e+06	3.62421e+06	5.6876e+06	1.18176e+06	1.1794e+06	1.35114e+06	1.10857e+06	1.67459e+06	5.17496e+06	2.81601e+06	1.18007e+06	7.11033e+06	1.43168e+06	1.12655e+06	1.24585e+06	1.0873e+06	3.35573e+06	1.38372e+06	3.06055e+06	2.69778e+06	4.46844e+06	1.41682e+06	1.0538e+06	1.41173e+06	1.12435e+06	2.86163e+06	4.54575e+06	487438
Chalcones	Phlorizin	POS01651	517361	0	0	5.37169e+06	4.44571e+06	1.64672e+06	0	21509.9	0	8442.74	1.49137e+06	4.61083e+06	665649	0	3.01518e+06	2.67576e+06	0	4.6527e+06	2.60933e+06	951064	0	880900	0	1.85368e+06	0	0	0	3.62777e+06	1.05478e+06	1.58971e+06	2.3569e+06	2.94333e+06	3.07156e+06	0	6.40248e+06	0	822804	6979.4	8733.32	2.62174e+06	0	8750.38	0
Chalcones	({3,4,5-trihydroxy-6-[5,6,7-trihydroxy-2-(3-hydroxyphenyl)-4-oxo-4H-chromen-8-yl]oxan-2-yl}methoxy)sulfonic acid	POS02034	0	0	0	0	0	0	0	0	0	0	0	0	0	0	0	0	0	0	396607	161225	318241	870948	65110.8	37922.9	0	475355	0	128030	108807	8639.96	8257.92	9008.09	8326.73	0	0	6894.28	170266	88547.6	86892.3	32623.5	14474.1	0	10638.7
Chalcones	6-{2,3-dimethoxy-5-[3-oxo-3-(2,4,6-trihydroxyphenyl)prop-1-en-1-yl]phenoxy}-3,4,5-trihydroxyoxane-2-carboxylic acid	POS02173	1.24021e+06	258993	1.76614e+06	1.1965e+06	813926	121260	0	16047.3	48535.4	27756.9	521757	10581	284755	332049	23745.9	557024	48287.8	57597.3	0	16129.5	16681.1	37028.6	0	0	0	0	7768.16	0	17964.9	50656.5	0	0	0	0	0	0	312238	323307	249897	168731	69024.5	11310.6	11390.8
Chalcones	[2,6-dihydroxy-3-(3,5,6,7-tetrahydroxy-4-oxo-4H-chromen-2-yl)phenyl]oxidanesulfonic acid	POS02353	69855.2	77949	11186.8	0	129079	11705.3	74938.2	152338	7796.57	48481.5	0	88426.1	0	229375	86208.7	18064.3	260453	543558	1.71784e+06	1.14747e+06	1.34914e+06	1.31166e+06	1.81835e+06	2.04465e+06	1.15337e+06	780097	1.90922e+06	1.11652e+06	623771	219794	841393	936440	963642	846836	1.07549e+06	1.04826e+06	409190	495111	453816	486469	711755	840251	974977
Chalcones	6-{3,5-dihydroxy-2-[3-(3-hydroxy-5-methoxyphenyl)-2-oxopropanoyl]-4-methoxyphenoxy}-3,4,5-trihydroxyoxane-2-carboxylic acid	POS02383	365134	128427	295837	315999	285031	25187.7	0	6911.62	14751.8	19691.3	116826	0	0	0	0	0	0	0	200435	53453.9	117544	545934	286758	112822	50356.3	13305.2	0	23082.9	189695	41197.9		0	0	0	0	0	663052	350881	522798	289018	331887	68624.5	25397.3
Flavanol	3,3'-Dihydroxy-4',5,7-trimethoxyflavan	POS00278	956309	1.0211e+06	1.39103e+06	935836	1.62197e+06	950148	984573	1.57108e+06	795219	2.5065e+06	1.37681e+06	1.14079e+06	837500	1.13355e+06	1.01602e+06	1.52206e+06	1.40686e+06	1.21447e+06	154881	92775.5	163226	60751.9	167819	104896	107429	144150	110234	20863.8	134372	56007.2	45020.6	73847.1	56627.5	35206.3	20843.6	50896.5	843590	927616	883224	592297	575712	598981	607039
Flavanol	3-(4-Hydroxybenzoyl)epicatechin	POS00399	819011	493008	925563	737529	783169	1.05003e+06	1.55665e+06	1.2918e+06	439293	1.64673e+06	1.37831e+06	994953	587999	1.38496e+06	595772	1.14143e+06	647040	1.2994e+06	369549	231445	137157	41842.3	239023	25592.1	301986	574663	200976	492682	200469	151451	47291.9	28073.3	0	46067	15801.5	0	681404	684399	629304	699390	607758	603519	612288
Flavanol	3,5-Digalloylepicatechin	POS01609	606881	651360	370212	658403	724592	298225	230399	311965	417698	295801	105912	498368	354368	353042	430427	391832	630775	580376	1.92233e+06	1.72802e+06	2.04874e+06	2.08806e+06	2.20425e+06	1.98379e+06	1.62235e+06	1.63211e+06	2.261e+06	1.19804e+06	1.22994e+06	905163	1.55998e+06	1.21076e+06	1.56431e+06	1.0688e+06	1.32992e+06	1.03763e+06	1.37732e+06	1.02875e+06	1.09307e+06	1.33967e+06	1.40551e+06	1.33698e+06	1.12173e+06
Flavanol	8-C-Ascorbylepigallocatechin 3-gallate	POS02058	0	7594.41	34032.1	7689.92	29347.5	0	17186.5	0	21560.4	23965.9	218513	0	75600.3	63910.1	33382.5	281371	0	9697.04	403772	25835.5	882594	147406	374791	265899	624590	552403	0	1.17025e+06	6.05788e+06	3.89183e+06	1.21141e+06	677435	637965	796106	884317	999477	937269	1.18009e+06	893602	289960	158260	23793.7	15477.6
Flavanol	3-O-alpha-L-Arabinopyranosylproanthocyanidin A5'	POS02414	830651	0	8462.58	0	3.89263e+06	0	0	0	0	1.03184e+06	153615	0	9.93569e+06	0	159239	0	41471.8	0	218279	844218	594914	0	0	36563.8	0	5422.74	182795	33410	0	687036	58250.3	0	910745	0	135482	0	731705	0	459540	6.0722e+06	0	0	0
Flavanol	[2,6-dihydroxy-4-(3,5,7-trihydroxy-3,4-dihydro-2H-1-benzopyran-2-yl)phenyl]oxidanesulfonic acid	POS02742	0	7860.46	16317.4	0	592238	0	26142.7	0	0	38101.7	4538.62	8579.99	0	209842	0	40543	558150	1.0269e+06	6130.36	0	126329	0	0	5889.66	0	5425.32	0	0	0	6501.02		0	0	0	0	0	29992.9	17323.3	17058.8	5980.49	8939.27	0	0
Flavanol	(5,7-dihydroxy-4-oxo-2-phenyl-3,4-dihydro-2H-1-benzopyran-3-yl)oxidanesulfonic acid	POS02795	397128	530747	376209	586715	567431	594458	951492	1.08276e+06	471048	338982	513149	636893	614881	551676	698374	669019	359071	411293	1.10541e+06	653924	469086	762961	545673	755200	656240	746042	322682	1.26644e+06	988220	339489	370807	541400	283473	382811	584167	451218	1.97374e+06	2.00241e+06	2.29147e+06	2.29694e+06	2.21878e+06	2.47114e+06	2.43666e+06
Flavanol	6-[2,3-dihydroxy-5-(3,5,7-trihydroxy-3,4-dihydro-2H-1-benzopyran-2-yl)phenoxy]-3,4,5-trihydroxyoxane-2-carboxylic acid	POS02919	0	0	0	0	0	0	0	0	0	0	0	0	0	0	0	0	0	0	4214.78	0	4324.56	0	8529.23	0	0	5049.31	8458.12	4142.1	8221.8	9037.18	33334.6	45335.9	27218.2	10270.2	10478.9	4819.4	0	17566.4	18703.3	9201.74	4395.23	29717.8	11098.6
Flavanol	Loquatoside	POS02939	0	0	0	0	0	0	0	0	0	0	0	0	0	0	0	0	0	0	8166.98	0	0	0	9957.62	0	7177.96	0	12268.8	8486	10799.8	0	19916	13495.6	7238.32	0	0	0	9697.72	3313.88	6792.54	0	4669.35	4812.42	16026.6
Flavanol	[2-(3,4-dihydroxyphenyl)-5,6,7-trihydroxy-4-oxo-3,4-dihydro-2H-1-benzopyran-3-yl]oxidanesulfonic acid	POS04343	4916.93	2670.7	0	11025.5	0	0	2774.66	3155.41	0	2892.31	0	0	4966.14	0	15788.6	3513.06	9121.95	0	172531	116563	56096.6	198874	155210	17900	7950.89	42916.3	0	22671.8	6424.91	10641.8	6941.12	32399	168098	14276.1	81864.9	39481.6	104988	129212	122824	126557	128623	125295	168345
Flavanol	[2-hydroxy-5-(3,5,7-trihydroxy-3,4-dihydro-2H-1-benzopyran-2-yl)phenyl]oxidanesulfonic acid	POS04470	38924.8	12285.1	91930.5	52125.2	21911.6	3649.98	45657.2	151350	71529.6	6367.19	37055.4	84105.8	358976	64599.5	116587	237351	21930.5	142509	574162	188652	309662	640854	1.03631e+06	96652.8	168411	82954.2	50954.4	489278	253475	127257	1.25815e+06	525178	1.34281e+06	599592	689616	881198	56571.3	55415.5	69048.1	49892	56520.6	72814.3	84694.2
Flavanol	[2,6-dihydroxy-3-(3,5,7-trihydroxy-4-oxo-4H-chromen-2-yl)phenyl]oxidanesulfonic acid	POS06054	23524.1	4378.64	5922.74	19808	14133.7	10611.4	0	23188.3	22751.8	15476.4	7021.04	19768.1	29352.8	5130.31	17106.6	13783.7	13889.1	8695.86	11071.5	8782.19	11641.2	8560.39	14354.7	7149.17	149750	44190.5	10045	217698	518541	780782	194226	478505	223914	366913	372918	396630	42298.2	22304.1	38589.7	30437	77066.9	42310.6	24018.9
Flavanol	3,5,7-trihydroxy-2-(4-hydroxy-3,5-dimethoxyphenyl)-5H-chromen-5-yl	POS06155	85026	74730.2	77312.8	149089	67760	120353	80661.6	130792	85141	72310.1	74436.6	77823.8	43510.6	74479.3	50065.9	53800.6	71067.7	76994.8	151459	37766.9	67340.2	103744	38973.1	86432.2	175272	93962.9	63141.2	135687	212978	150480	48503.1	99369.6	80649.9	35426.9	157407	51576.7	1.08039e+06	1.12653e+06	1.11311e+06	1.21155e+06	1.22266e+06	1.18134e+06	1.19271e+06
Flavanol	Dihydrokaempferol	POS06369	290755	356457	250580	552857	408168	573639	686355	459399	180166	284446	227964	839956	154762	328228	368110	205943	339858	256609	357374	297423	472958	391074	366323	2.04057e+06	414876	1.24572e+06	232249	322261	322083	0	570064	672414	388500	295663	1.03969e+06	541291	1.21803e+06	1.18146e+06	910466	827263	890855	1.21196e+06	1.08483e+06
Flavanol	[2,6-dihydroxy-3-(3,5,6,7-tetrahydroxy-4-oxo-4H-chromen-2-yl)phenyl]oxidanesulfonic acid	POS10543	12926.4	0	35319.1	5421.48	0	36770.1	12620.4	112966	4942.02	0	34039.2	27226.3	63516.5	4968.86	0	11729.9	0	0	67155.6	60179.4	72034.2	0	24256.7	68615.7	87643.5	414662	127863	170276	278491	109559	38165.4	37803	0	22527.7	66838.1	24039.6	79161.3	28236.7	45634.6	42778.7	26419.3	43156.2	52443.4
Flavanone	Eriodictyol	POS00069	372766	338602	135452	608208	250178	526078	1.06578e+06	686778	159923	966664	704234	616175	217589	530075	222347	305182	240851	221605	1.36357e+06	285599	579439	213964	1.13355e+06	876054	1.73091e+06	2.00184e+06	448997	901353	475355	571692	476704	687416	317871	723313	179885	632052	992555	1.0538e+06	1.03315e+06	1.00186e+06	993771	1.00714e+06	1.15745e+06
Flavanone	Prunin 6''-O-gallate	POS00212	0	0	0	0	0	0	0	0	0	0	0	0	0	0	0	0	0	0	626485	590895	739123	701943	505719	735067	811110	1.69077e+06	818885	1.32679e+06	1.84734e+06	466607	63323.2	107861	80487	71938.4	83611.8	35913.2	220586	200643	238736	227984	194075	183955	221476
Flavanone	Hesperetin 7-glucoside	POS00222	7.3325e+07	7.6117e+07	5.20342e+07	6.87489e+07	7.95411e+07	1.18335e+08	1.19882e+08	8.36791e+07	3.18657e+07	6.06814e+07	2.11143e+07	6.1492e+07	4.52405e+07	6.95371e+07	6.32799e+07	7.85101e+07	8.3994e+07	5.10381e+07	0	0	0	0	0	0	0	0	0	0	0	0	0	0	0	0	0	0	4.52513e+07	4.27213e+07	4.25816e+07	4.54221e+07	4.21567e+07	4.50526e+07	4.59114e+07
Flavanone	Hesperidin	POS00248	13777.6	17797.5	5235.04	8002.43	0	0	0	13105.2	0	40921.5	5063.08	14291.8	9940.18	0	0	0	5387.7	0	329933	2.85135e+06	150671	11986.9	361864	516931	1.41267e+07	18773.6	0	202754	5.51261e+06	6.70352e+06	408116	1.61054e+06	0	637735	42994.4	225124	662152	755627	682914	665404	690128	702240	685443
Flavanone	4'-O-Methylglucoliquiritigenin	POS00447	2.18607e+06	890682	830015	986532	1.14478e+06	1.37311e+06	1.51424e+06	1.9989e+06	862478	1.92631e+06	1.54543e+06	1.58319e+06	1.5379e+06	1.64341e+06	1.36975e+06	1.67813e+06	1.38747e+06	1.53789e+06	5.09414e+06	3.19915e+06	3.19022e+06	3.95215e+06	5.23681e+06	6.53123e+06	5.62514e+06	5.13198e+06	2.95684e+06	4.65817e+06	5.70435e+06	3.84288e+06	5.87659e+06	5.88608e+06	4.45882e+06	4.27104e+06	4.93756e+06	5.2854e+06	4.463e+06	4.81799e+06	4.51896e+06	4.4625e+06	4.4013e+06	4.55587e+06	4.62117e+06
Flavone	Kanzonol K	POS00140	58214.6	12869.5	14794.4	51674	0	948359	0	19665.4	111033	21008.5	0	0	13418	18465.5	0	16258.5	20896.2	16110.7	66979.8	106520	80317.3	121478	8247.44	74839	0	0	12859.9	4182.35	16824.8	53175.1	17075.6	0	6198.51	9033.72	0	11193.5	882512	866193	921763	873255	894200	983299	984980
Flavone	Biochanin A	POS00233	462931	38946	635180	243810	8680.38	1.04647e+06	3.85537e+06	238689	20994.7	2.53455e+06	140801	53087	147957	478868	40639.8	566681	26027.5	4665.48	0	0	41501.1	2.00989e+07	714743	10115.4	1.3464e+07	9.64471e+06	0	5819.74	819996	129294	156334	530147	298519	90891.3	162457	196855	1.64247e+06	1.70124e+06	1.58302e+06	1.64333e+06	1.54257e+06	1.49572e+06	1.60456e+06
Flavone	Vicenin 2	POS00178	5.8072e+06	9.80792e+06	5.371e+06	5.85133e+06	2.15657e+07	5.34745e+06	1.00949e+07	3.28634e+07	2.41087e+07	1.38975e+07	6.85336e+06	1.76852e+07	2.3413e+07	1.61878e+07	1.78378e+07	1.18459e+07	1.66958e+07	1.94918e+07	2.08427e+07	3.73669e+07	1.31251e+07	7.01567e+07	29262279	5.20604e+07	1.19222e+08	1.39529e+08	3.23573e+08	1.95637e+08	9.80675e+07	1.08254e+08	1.28095e+08	2.04271e+08	8.11373e+07	7.56061e+07	1.12969e+08	1.2744e+08	6.9029e+07	7.45001e+07	7.32748e+07	7.27778e+07	7.23154e+07	7.47087e+07	7.45028e+07
Flavone	5,7-dihydroxy-2-(4-hydroxyphenyl)-6-[3,4,5-trihydroxy-6-(hydroxymethyl)oxan-2-yl]-4H-chromen-4-one	POS00192	1.46272e+06	725949	1.88921e+06	508693	2.0729e+06	1.24562e+06	420183	368413	109395	142962	171730	949282	4.77441e+06	432706	1.32387e+06	1.14573e+06	2.46472e+06	3.75752e+06	1.85218e+06	1.54277e+06	1.17424e+06	2.37931e+06	1.49823e+06	2.71099e+06	1.49048e+06	1.87292e+06	5.24002e+06	949913	743949	1.42927e+06	1.32086e+07	1.26444e+07	7.79134e+06	8.47058e+06	5.6668e+07	2.9481e+07	4.19065e+06	4.373e+06	4.21752e+06	4.25555e+06	4.29141e+06	4.28091e+06	4.4288e+06
Flavone	Corymboside	POS00216	96723.1	135490	124780	127192	120315	178846	899865	3.3025e+06	2.49695e+06	1.89006e+06	942484	1.94966e+06	1.25385e+06	1.60025e+06	1.4703e+06	1.63842e+06	1.64377e+06	1.75798e+06	4.33578e+06	1.66679e+06	2.35356e+06	165628	2.41293e+06	1.10098e+06	1.70931e+07	1.41022e+07	3.50862e+07	3.02865e+07	1.50487e+07	1.55614e+07	2.92367e+07	30311671	1.76793e+07	4.87885e+06	2.55536e+07	2.26402e+07	6.54838e+06	6.59315e+06	7.52345e+06	6.78192e+06	7.5119e+06	7.56842e+06	9.13936e+06
Flavone	5,7-dihydroxy-2-(4-hydroxyphenyl)-3,4-dihydro-2H-1-benzopyran-4-one	POS00365	1.41471e+07	2.74232e+07	2.14929e+07	2.91542e+07	3.66959e+07	2.29556e+07	2.50705e+07	3.75017e+07	3.56238e+07	1.80817e+07	8.16957e+06	2.36361e+07	2.52169e+07	1.74584e+07	2.0123e+07	1.73826e+07	1.55853e+07	2.08594e+07	69293.3	454049	685582	757829	236442	1.43382e+06	1.25498e+07	6.29814e+06	335385	2.81956e+06	5.10964e+06	2.9671e+06	1.33634e+06	1.25163e+06	30137.7	1.16839e+06	173719	152325	1.34994e+07	1.41602e+07	1.43031e+07	1.35417e+07	1.34855e+07	1.34866e+07	1.4413e+07
Flavone	Albanin D	POS00382	0	0	0	0	0	0	42195.3	11852.1	0	0	0	10032.1	13982.3	175245	29324.9	94989.4	109014	149506	25726.1	5702.41	111111	0	263011	625039	1.11083e+06	348085	0	136059	461199	587673	282568	304217	59205.6	290512	197167	382024	1.02042e+06	918422	1.00284e+06	1.02421e+06	1.05036e+06	988960	966014
Flavone	6-beta-D-Glucopyranosyl-8-beta-D-ribopyranosylapigenin	POS00384	1.60865e+06	952254	1.03041e+06	909745	3.33311e+06	849797	1.65887e+07	6.19184e+07	4.52607e+07	3.5475e+07	1.68624e+07	3.90773e+07	2.07318e+07	1.47196e+07	2.84564e+07	2.00448e+07	2.87437e+07	2.96049e+07	5.97834e+06	5.58428e+06	1.00273e+07	6.82775e+06	6.81017e+06	4.68047e+06	255146365	2.46001e+08	5.83675e+08	428421693	2.40315e+08	2.66183e+08	3.15934e+08	4.37528e+08	1.91348e+08	1.42308e+08	2.51204e+08	2.66473e+08	90018465	1.33155e+08	1.33827e+08	1.33281e+08	1.27582e+08	1.34817e+08	1.01587e+08
Flavone	Apimaysin	POS00389	2.21723e+06	1.95152e+06	1.95017e+06	364074	921836	1.6482e+06	920118	926072	715637	482882	889815	898370	941064	1.70665e+06	988443	2.93954e+06	691122	4.51024e+06	9.53751e+07	7.61435e+07	8.72138e+07	1.73345e+06	1.08226e+08	3.57101e+07	1.50643e+06	2.24633e+06	712699	764293	2.04257e+06	1.28735e+06	1.32566e+06	3.97985e+06	539570	3.29633e+06	968570	2.84916e+06	7.73614e+06	8.74931e+06	7.76024e+06	7.85621e+06	7.89593e+06	8.54818e+06	8.15465e+06
Flavone	Isovitexin 2''-O-(6'''-feruloyl)glucoside	POS00454	44299.1	0	277503	261141	18409	32401.5	49246.1	114926	267289	236217	58867.8	552649	235399	186967	172878	48866.2	293932	279060	1.31126e+06	0	2.4909e+06	5.27337e+06	473915	1.41847e+06	245868	2.22554e+06	1.57966e+06	3.47509e+06	98529	5.63158e+06	880144	734561	269736	364682	892882	593355	366304	370597	382371	363002	415939	318115	393297
Flavone	6-{[6-(3,4-dihydroxy-6-methyl-5-oxooxan-2-yl)-5-hydroxy-2-(4-hydroxy-3-methoxyphenyl)-4-oxo-4H-chromen-7-yl]oxy}-3,4,5-trihydroxyoxane-2-carboxylic acid	POS01353	9184.89	0	15301.9	29447.2	0	11507.7	0	0	0	0	79594.8	34129.8	51850.5	0	13170.3	266806	0	40767.5	71529	11026.8	284443	7692.99	165528	0	99967.5	356897	60433.7	125847	1.68924e+06	490318	96928.3	66680.1	39151.9	72853.9	0	96782.8	247333	256661	210693	96800.4	23970.8	9128.92	9296.29
Flavone	Chrysoeriol 4',7-diglucuronide	POS02142	761471	698474	1.09014e+06	280032	1.63904e+06	184914	476041	128550	1.37533e+06	595462	2.37192e+06	240229	2.86026e+06	1.42449e+06	573055	6.64188e+06	250783	785507	1.04418e+06	253541	2.68753e+06	592360	1.58423e+06	501243	1.39744e+06	2.18718e+06	0	1.22288e+06	7.77568e+06	5.929e+06	1.40571e+06	1.15009e+06	1.16532e+06	921278	1.55024e+06	1.2339e+06	2.72133e+06	2.77716e+06	1.3246e+06	1.36774e+06	787815	219060	34775.6
Flavone	Diosmin	POS02392	1.32966e+06	0	0	0	1.53724e+07	7583.3	122363	0	5465.08	2.34264e+06	202743	10677.5	1.7933e+07	0	309932	5845.3	607256	7179.61	422886	1.48301e+06	531380	356313	735504	950006	396912	134659	2.81357e+06	470108	548836	1.48454e+06	1.04588e+06	402723	1.25146e+06	511839	1.70375e+06	263824	577859	14104.4	1.10892e+06	1.01735e+07	104985	55333.5	70837
Flavone	2-(2,5-dihydroxy-4-methoxyphenyl)-3,5,6,7-tetrahydroxy-4H-chromen-4-one	POS02416	540635	872931	1.62704e+06	1.5016e+06	1.26302e+06	3.3101e+06	1.14552e+06	1.08962e+06	715978	898456	1.96953e+06	2.1594e+06	1.24746e+06	748424	1.27702e+06	1.36095e+06	359195	818447	1.75957e+06	794705	1.33004e+06	452879	1.88972e+06	4.22576e+06	6.35996e+06	1.0702e+06	2.01298e+06	4.03277e+06	1.04863e+07	5.56969e+06	972926	4.87499e+06	3.47913e+06	2.96498e+06	3.27485e+06	4.567e+06	740676	1.01104e+06	1.13473e+06	1.24889e+06	1.56202e+06	2.07063e+06	2.02155e+06
Flavone	6-Hydroxyluteolin 6-xyloside	POS03050	40354.1	85921.4	52146.9	92520.5	51343.2	126454	110035	135358	82704	87571	67623.5	102755	53505.1	111975	65748.7	46507.4	71738	85471.6	78062.1	72910.4	63837.2	36046	65336.7	83982.8	75829.6	90834.1	77113.6	76131.7	18816.4	62468.4	53017.1	76659.7	52430.8	55578	99805.9	108826	132157	192095	206671	175744	190012	234301	278737
Flavone	Luteolin	POS03465	144705	280584	157789	311113	176005	427703	397613	450068	137895	248176	137463	387447	223495	215815	332214	156976	267452	363697	284635	167963	218863	174445	276019	426805	295966	251916	396168	228277	156954	228678	227475	332937	211874	343328	328235	414972	188320	207152	260114	313027	288725	421118	550823
Flavone	Vitisidin A	POS04386	2882.49	8212.27	0	11521.4	15546.1	9711.7	0	5878.44	5649.46	5421.15	3081.76	3604.85	7131.63	3015.58	3456.69	2960.88	15645	16653.1	0	8193.29	19307	3733.58	9084.87	11928.1	23153.8	0	4427.48	3050.12	10575.1	3743.39	13660.4	3360.4	5077.52	6680.12	6648.58	7010.43	475172	466144	385586	420821	475182	494182	502833
Flavone	6-Hydroxyluteolin 6-xyloside	POS06173	5448.41	11146.7	62419.2	43391.4	49479.7	67083	15369.3	37917.4	16004.4	4905.95	99277.2	57749.3	260841	32587.2	15577.7	206449	0	4604.69	206280	29499.5	0	29860.5	9991.45	0	0	8193.83	75176.9	29853.1	0	51638.5	0	98597.6	176205	499676	274777	573971	20449.9	26089	25689.4	48346.1	5748.74	17197.3	0
Flavone	2-(2,5-dihydroxy-4-methoxyphenyl)-3,5,6,7-tetrahydroxy-4H-chromen-4-one	POS07237	117951	111836	475383	258722	258630	316091	283273	377692	478986	148931	370331	261542	633487	301052	414254	510706	178402	468864	545286	255392	483553	230905	610106	396658	844210	641059	236375	359007	701511	739287	712418	606765	323017	709787	381307	1.13899e+06	286142	406714	392623	333535	395819	334561	362144
Flavone	Luteolin	POS08606	5243.53	0	12821.1	0	6617.04	15289.7	0	13049.3	0	9888.47	5357.5	18710.5	0	0	0	0	0	0	376358	320512	589349	1.87434e+06	2.04821e+06	3.40487e+06	132081	158235	59018	166294	145063	486088	270457	356085	1.07017e+06	338499	463300	560569	146188	127328	181051	167218	139514	113252	153899
Flavonol	Mulberrin	POS00043	192189	70859.9	150347	113345	96066.9	113786	95283.4	148321	149412	172676	114253	164332	0	0	0	0	0	0	1.48851e+06	1.02266e+06	2.12583e+06	987729	1.52779e+06	1.03131e+06	933068	1.42891e+06	1.33564e+06	1.11939e+06	1.05907e+06	1.22273e+06	15829.2	9730.07	0	10757.5	25143.6	5453.43	904591	1.07475e+06	947634	891982	877787	911402	967452
Flavonol	Rubraflavone B	POS00054	0	0	8978.87	0	21151.4	0	217765	684221	91488.6	214656	181222	0	131324	35896.7	7537.19	84716.7	18395.4	59430.4	1.81253e+06	582232	1.75662e+06	2.79886e+06	1.44136e+06	3.255e+06	1.40511e+06	2.64351e+06	816882	1.85545e+06	4.18157e+06	1.47422e+06	1.29707e+06	1.01368e+06	178758	2.27267e+06	416367	1.18175e+06	821547	812935	815189	882993	728872	693638	730909
Flavonol	Rutin	POS00083	52035.2	303128	35911.9	257312	368498	42320.7	727801	163448	265212	457089	430168	928139	336281	533006	241359	296612	223978	171756	1.16596e+06	1.82887e+06	837388	4.2488e+06	1.35606e+06	2.48355e+06	6.97682e+06	1.27376e+06	2.05244e+06	1.02001e+07	9.98687e+06	7.76342e+06	1.49661e+06	2.41381e+06	729753	2.75902e+06	3.13201e+06	1.07172e+06	1.98294e+06	2.22275e+06	2.34068e+06	2.24936e+06	2.19359e+06	2.39802e+06	2.15472e+06
Flavonol	Heterophyllin	POS00085	4.46753e+06	1.04749e+06	2.33609e+06	1.91247e+06	5.60385e+06	3.80014e+06	3.31768e+06	2.68116e+06	3.12435e+06	4.04693e+06	7.30929e+06	3.46807e+06	4.83747e+06	6.99649e+06	4.07151e+06	3.63899e+06	3.18774e+06	5.87423e+06	3.36953e+06	2.76543e+06	3.32603e+06	2.55352e+06	3.87314e+06	3.18017e+06	4.67538e+06	2.31615e+06	4.66386e+06	4.57132e+06	6.29663e+06	7.32507e+06	1.3565e+06	3.23757e+06	3.29533e+06	3.13993e+06	4.14746e+06	3.74361e+06	3.59106e+06	3.36913e+06	3.30217e+06	3.22921e+06	3.14554e+06	3.08661e+06	3.39108e+06
Flavonol	Quercetin	POS00092	37654.8	120040	86424.3	44935.5	10395.4	85439.5	2.28708e+06	657053	769916	2.24797e+06	1.2872e+06	396820	72237.2	106960	140569	753062	112729	133717	136347	260595	507060	247074	635514	1.46326e+06	1.93782e+07	3.81816e+06	674539	8.12421e+06	8.56553e+06	5.70855e+06	8.08096e+06	1.88098e+06	1.13724e+06	3.86987e+06	1.3729e+06	1.30618e+06	3.64576e+06	3.89604e+06	3.97264e+06	4.07331e+06	4.04082e+06	4.09333e+06	4.03692e+06
Flavonol	Isoquercitrin	POS00100	0	0	0	0	0	0	155693	0	196572	177122	54615.4	5613.23	0	0	0	7048.17	5246.14	0	10998.9	78136.3	161696	28200	173042	507559	6.92106e+06	1.37136e+06	224831	2.95089e+06	3.18469e+06	2.21755e+06	2.83454e+06	638733	397656	1.62701e+06	476859	398502	1.12922e+06	1.26189e+06	1.04235e+06	1.16774e+06	1.15304e+06	1.1765e+06	1.30194e+06
Flavonol	Crosatoside A	POS00150	1.42306e+06	2.16718e+06	1.07913e+06	2.46693e+06	2.52328e+06	1.02789e+06	2.58854e+06	713344	653998	2.16137e+06	1.79984e+06	2.53852e+06	1.43378e+06	1.03881e+06	1.2798e+06	845462	989585	1.35211e+06	7.96334e+06	8.57957e+06	2.0056e+06	1.12899e+07	5.72128e+06	1.05624e+07	5.33668e+06	2.39087e+06	2.34911e+06	9.07107e+06	1.07026e+07	5.90812e+06	2.91824e+06	4.12285e+06	1.95818e+06	3.50807e+06	2.98422e+06	3.63432e+06	3.83993e+06	3.99682e+06	4.03459e+06	4.1381e+06	3.97653e+06	3.82253e+06	4.24917e+06
Flavonol	Multinoside A	POS00245	97489.4	65026.8	78309.8	290888	9020.04	256188	6.61004e+06	1.92605e+06	2.4346e+06	6.66376e+06	3.85955e+06	1.20599e+06	208244	397690	410574	2.28625e+06	363141	355560	1.31321e+06	660328	1.4944e+06	1.29739e+06	1.76922e+06	4.20702e+06	5.25965e+07	1.13136e+07	2.23529e+06	2.18236e+07	2.4489e+07	1.62809e+07	2.38012e+07	5.37539e+06	3.15362e+06	1.10633e+07	4.27717e+06	3.84325e+06	1.06548e+07	1.1736e+07	1.08184e+07	1.16035e+07	1.12804e+07	1.11026e+07	1.17927e+07
Flavonol	Quercetin 3-O-(6-O-malonyl-beta-D-glucoside)	POS01619	304587	24289.9	50419.4	193387	227403	114691	18853.5	81254.2	0	150529	0	32956.1	43638.1	53943.7	393657	82548.7	21705.9	314442	6.99567e+06	3.80658e+06	4.89581e+06	7.01765e+06	6.87481e+06	6.30633e+06	4.133e+06	3.4717e+06	5.65033e+06	3.94438e+06	3.17511e+06	1.62997e+06	2.2334e+06	1.36632e+06	3.88271e+06	1.37226e+06	2.05513e+06	1.55765e+06	1.87463e+06	887646	984061	1.52271e+06	1.57375e+06	711401	817598
Flavonol	Quercitrin	POS02003	0	0	0	0	0	0	0	0	0	0	0	0	0	0	0	0	0	0	194151	7266.17	41571.7	345142	156484	148659	70106.8	110208	21320.5	73729.3	0	0	6204.58	19603.2	0	0	24704.9	8272.33	7316.73	9101.42	6321.89	8036.94	17767	17489.1	17765.7
Flavonol	Quercetin 3-O-glucoside	POS02030	0	0	0	0	0	0	0	0	0	0	0	0	0	0	0	0	0	0	801131	307004	505664	864237	766285	995366	419779	564947	556384	223570	110593	22802.1	35231.6	69846.4	17147.8	55951	29435.1	73186.4	89136.7	157850	200663	163949	339665	217458	374825
Flavonol	Myricatin	POS02543	0	8814.58	6572.55	0	0	0	5804.44	0	0	7797.47	18333.2	0	36387.2	14421.2	0	10740	28452.6	21953.1	381228	92821.6	434629	10625.4	422934	32070.1	142387	107125	0	397372	1.05803e+06	884828	912557	562290	528540	1.05684e+06	1.14679e+06	871457	217301	201430	447307	178245	110395	91820	63846.3
Flavonol	Quercetin 3-O-(6-O-malonyl-beta-D-glucoside)	POS02691	0	0	0	0	0	0	0	0	0				48229.5	12466.3	0	32860.6	0	0	142209	62223.7	80225.6	125514	163859	0	369208	100318	24439.3	658419	430942	786335	476411	590326	576073	697004	839665	602322	125357	148411	157247	134542	28415.5	22944.7	32243.1
Flavonol	3,3',5,6-Tetrahydroxy-4',7-dimethoxyflavone 3-glucuronide	POS02699	1.47566e+06	780483	1.54641e+06	1.9396e+06	1.40555e+06	671627	0	0	0	0	255095	13357.2	82280.4	305605	30006.1	361812	13699.7	52497	330855	85940.1	40393.6	70037.1	83171.6	108832	153846	231318	46094.2	507283	690893	871722	157335	573178	408676	277101	665418	566931	729824	756979	672524	574237	409009	240940	186179
Flavonol	3-O-Methylquercetin	POS03106	8903.36	11487.6	62862.8	41024.9	59402.5	111695	114690	133933	12072.2	70892.4	33051.2	110208	100815	85428.5	49060.2	184906	33625.7	123217	527724	80351	420947	178671	582990	892928	1.17037e+06	1.24043e+06	57788.7	580297	1.19837e+06	980863	462516	871137	196360	412736	546068	611106	337571	299144	258507	245126	260168	286767	247753
Flavonol	3,3',5,5'-Tetrahydroxy-6,7-methyleneoxy-4'-methoxyflavone 3-glucuronide	POS03255	0	0	0	0	0	0	0	0	0	0	0	0		0	0	0	0	0	122713	16479.5	55779.8	85253.3	147707	65321.3	198166	75987.7	78868.8	641356	262015	446011	291396	340657	344211	439828	614407	446174	77303.3	87660.8	93134.5	56441.9	86012.8	125749	146649
Flavonol	6-{3,5-dihydroxy-2-[3-(3-hydroxy-5-methoxyphenyl)-2-oxopropanoyl]-4-methoxyphenoxy}-3,4,5-trihydroxyoxane-2-carboxylic acid	POS03283	680145	358558	882907	1.21725e+06	672856	270957	4248.12	100296	0	4393.33	109130	37827.6	134003	266789	45580.3	195913	80450.8	104237	34222.7	0	0	5443.72	4096.09	37120.1	26867.9	27754	0	0	16614.2	36639.5	2661.3	2225.25	0	6598.12	0	2975.66	319191	266752	251371	347122	239424	205171	249600
Flavonol	6-{[6-(3,4-dihydroxy-6-methyl-5-oxooxan-2-yl)-5-hydroxy-2-(4-hydroxy-3-methoxyphenyl)-4-oxo-4H-chromen-7-yl]oxy}-3,4,5-trihydroxyoxane-2-carboxylic acid	POS03420	2.06949e+06	32270.2	7.05318e+06	985762	708141	492910	7.89713e+06	1.99904e+06	147647	1.41502e+06	6.22565e+06	9088.85	20693.8	67211.7	8.19848e+06	790126	3.0833e+06	1.85628e+06	2.29659e+06	2.09865e+06	2.46708e+06	405861	1.36071e+06	1.53587e+06	186876	2.44902e+06	3.34092e+06	820711	129137	4.11188e+06	4602.19	3793.95	2.79727e+06	10428	2.0851e+06	14200.3	1.40104e+06	5.60584e+06	1.13111e+07	1.18857e+06	75851.4	3.2826e+06	873483
Flavonol	Myricetin 3-arabinoside	POS03460	0	0	0	0	5346.67	3589.07	0	0	0	0	0		3056.83	0	0	0	2188.69	0	11566.9	2900.69	3447.41	2817.99	0	0	0	0	3069.52	0	2799.83	0	0	0	2988.81	6440.71	0	0	2747.85	0	0	3449.86	6550.31	0	7104.75
Flavonol	3,4,5-trihydroxy-6-[2-hydroxy-4-(3,5,6,7-tetrahydroxy-4-oxo-4H-chromen-2-yl)phenoxy]oxane-2-carboxylic acid	POS04215	0	9136.57	20922.6	7569.56	5242.89	26815.1	14385.1	6041.18	17764.1	8535.61	10803.7	6479.06	56126.6	0	15540.9	7562.03	11458.2	14940.3	237599	154121	114514	172061	275559	75933.5	132344	147368	198366	305243	142610	52051.7	109406	80967	209943	92787.3	130318	83182.8	41132.3	53295.7	64384.8	46455.7	66886	55254.1	43742.6
Flavonol	3,3',4',5,6,7,8-Heptahydroxyflavone	POS04355	182054	78755.6	105900	162259	18966.4	108466	84185.6	167155	194609	107578	99702	98351	221125	91399.6	145906	173526	67570.8	67289.6	282736	229813	205404	392178	220391	277094	644023	640810	389208	558144	390032	678305	238286	320481	266696	255698	359712	404082	180991	205199	212465	192074	309812	253681	297773
Flavonol	3,7-Di-O-methylquercetin	POS05080	90469.5	93219.3	76077.9	266153	111504	257295	696347	322796	402626	437589	132738	349279	226592	291512	165083	920723	360104	461535	2.37955e+06	2.84104e+06	2.58849e+06	6.36776e+06	2.75222e+06	1.26247e+06	474919	1.5796e+06	173905	283212	742325	2.0373e+06	4.7823e+06	1.84705e+06	1.87861e+06	2.65319e+06	840698	1.29926e+06	564940	531450	577108	497113	600557	527040	681458
Isoflavone	3'-Hydroxy-4'-methoxyglabridin	POS00437	1.42677e+06	1.13562e+06	1.61513e+06	1.25199e+06	1.78313e+06	1.22718e+06	3.08159e+06	4.11232e+06	1.45014e+06	3.24104e+06	1.25447e+06	2.96046e+06	230781	1.8774e+06	1.31438e+06	1.66012e+06	711859	1.28318e+06	533486	173621	282637	732293	629932	629186	272549	305459	193819	183288	280499	166028	100709	189170	66539.1	129814	154773	187184	894756	1.02248e+06	991022	1.01967e+06	1.00029e+06	946314	1.06589e+06
Isoflavone	Tectorigenin 4'-sulfate	POS03092	4100.15	17802.9	79179.6	14644.1	4800.89	198355	0	23046.3	141560	4374.64	14786.5	0	61678.2	195287	12597.2	80691	40088.4	24057.8	15081.5	42886	100624	33473.3	65998.5	16806.7	76931.3	24161.8	23904	21113.6	39934.3	27144.3	95565.7	52781.5	52351.8	96624.1	32583.8	131138	144832	129798	101358	115287	174965	151741	125143
